# Supplementary material for: 3-Amino-4,6-dimethyl­thieno[2,3-b]pyridine-2-carbonitrile
Source: Acta Crystallogr Sect E Struct Rep Online. 2009 Nov 21;65(Pt 12):o3138. doi: 10.1107/S1600536809048132 (PMC2971991; doi:10.1107/S1600536809048132)
Supplement: Supplementary file 2 [file e-65-o3138-Isup2.hkl]

# 
# h,k,l, Fc-squared, Fo-squared, sigma(Fo-squared) and status flag 
# 
data_I
_shelx_title ' R91010F1 in Pbca' 
_shelx_refln_list_code          4 
_shelx_F_calc_maximum      144.24 
_exptl_crystal_F_000       848.00 
_reflns_d_resolution_high  0.7603 
 
loop_ 
 _symmetry_equiv_pos_as_xyz 
 'x, y, z' 
 '-x+1/2, -y, z+1/2' 
 '-x, y+1/2, -z+1/2' 
 'x+1/2, -y+1/2, -z' 
 '-x, -y, -z' 
 'x-1/2, y, -z-1/2' 
 'x, -y-1/2, z-1/2' 
 '-x-1/2, y-1/2, z' 
 
_cell_length_a    14.5621 
_cell_length_b     8.1252 
_cell_length_c    16.2111 
_cell_angle_alpha  90.000 
_cell_angle_beta   90.000 
_cell_angle_gamma  90.000 
 
_shelx_F_squared_multiplier     1.000 
 
loop_ 
 _refln_index_h 
 _refln_index_k 
 _refln_index_l 
 _refln_F_squared_calc 
 _refln_F_squared_meas 
 _refln_F_squared_sigma 
 _refln_observed_status 
   4   0   0     1487.00     1457.46     16.12 o 
   6   0   0      396.35      398.80      7.99 o 
   8   0   0     6384.17     6221.71     73.91 o 
  10   0   0     2968.92     2913.50     43.59 o 
  12   0   0     1577.39     1577.26     44.49 o 
  14   0   0        2.01        9.66      6.01 o 
  16   0   0      668.99      620.21     34.45 o 
  18   0   0       25.70       12.27      8.31 o 
   2   1   0     3227.27     3070.54     15.26 o 
   4   1   0    12672.08    11655.61     57.30 o 
   6   1   0     5958.53     5712.87     36.91 o 
   8   1   0      692.54      704.95      9.28 o 
  10   1   0      961.35      923.92     10.96 o 
  12   1   0      682.28      796.16     13.40 o 
  14   1   0      753.43      790.76     12.52 o 
  16   1   0     1151.54     1250.12     37.48 o 
  18   1   0     1087.49     1122.24     37.70 o 
   0   2   0     6379.31     5978.02     34.04 o 
   2   2   0       12.55        2.28      1.70 o 
   4   2   0       73.58       96.80      2.28 o 
   6   2   0     3431.63     3794.52     41.68 o 
   8   2   0      471.03      414.03      5.00 o 
  10   2   0     1138.16     1128.31     13.15 o 
  12   2   0     2838.87     2795.30     44.80 o 
  14   2   0      355.81      371.74     12.29 o 
  16   2   0      381.88      394.91     18.26 o 
  18   2   0       49.70       32.37     22.83 o 
   2   3   0        1.27        1.75      1.82 o 
   4   3   0       42.84       43.25      2.48 o 
   6   3   0        1.24        7.39      1.56 o 
   8   3   0      184.55      227.46      3.99 o 
  10   3   0      654.07      622.69     15.88 o 
  12   3   0      162.38      122.45     10.43 o 
  14   3   0      342.65      351.71     13.20 o 
  16   3   0       39.39       28.85      8.72 o 
  18   3   0      432.19      477.73     33.27 o 
   0   4   0      852.75      896.65     12.71 o 
   2   4   0     2862.56     2789.08     23.24 o 
   4   4   0     1059.12     1164.96     10.99 o 
   6   4   0     9808.70    10133.52     84.20 o 
   8   4   0     1200.94     1283.68     20.15 o 
  10   4   0      390.19      399.94     13.05 o 
  12   4   0      223.24      219.27      9.92 o 
  14   4   0       38.49       29.47      7.25 o 
  16   4   0        0.25        0.83      6.99 o 
   2   5   0     2511.77     2584.22     28.91 o 
   4   5   0       38.95       24.28      4.20 o 
   6   5   0      609.52      504.85     11.60 o 
   8   5   0      627.78      669.79     10.49 o 
  10   5   0      261.39      246.40      9.50 o 
  12   5   0      186.89      156.07     13.74 o 
  14   5   0      499.65      507.92     17.81 o 
  16   5   0     1699.36     2066.50    150.25 o 
   0   6   0     2486.35     2272.57     54.52 o 
   2   6   0     1531.04     1652.92     31.25 o 
   4   6   0      657.43      642.98     21.99 o 
   6   6   0      102.42       88.45      8.52 o 
   8   6   0     2678.15     2847.10     53.29 o 
  10   6   0     2211.27     2361.96     26.99 o 
  12   6   0      816.57      795.76     27.29 o 
  14   6   0      131.81       94.93     29.84 o 
   2   7   0      781.31      769.67     18.93 o 
   4   7   0     2257.26     2274.59     62.27 o 
   6   7   0      200.78      202.01      9.25 o 
   8   7   0      479.42      465.98     15.95 o 
  10   7   0       58.38       56.99     17.28 o 
  12   7   0     1688.36     1702.21     64.66 o 
  14   7   0      683.75      680.77     34.93 o 
   0   8   0      153.51      135.55     28.46 o 
   2   8   0      142.46      128.38     11.49 o 
   4   8   0        0.16        9.36      4.08 o 
   6   8   0       75.07       87.25     22.88 o 
   8   8   0     1144.10     1151.23     49.78 o 
  10   8   0       12.63       22.72     11.39 o 
  12   8   0       94.59       77.65     31.82 o 
   2   9   0      150.44      123.56      9.27 o 
   4   9   0       98.13       89.57     18.18 o 
   6   9   0       55.09       39.75     13.83 o 
   8   9   0       13.17       13.39     11.68 o 
  10   9   0      126.59      130.98     27.69 o 
   0  10   0      485.82      524.74     19.78 o 
   2  10   0      260.06      272.89     15.53 o 
   4  10   0       70.50       60.13     11.52 o 
   6  10   0      944.77      969.77     71.01 o 
   1   1   1     1073.94     1012.80      7.16 o 
   2   1   1      883.05      878.43      6.42 o 
   3   1   1      954.42      877.71      7.78 o 
   4   1   1      884.90      750.99      4.39 o 
   5   1   1      177.97      179.15      1.99 o 
   6   1   1        3.95        8.54      0.93 o 
   7   1   1      883.51      950.85      4.66 o 
   8   1   1     3524.45     3515.77     24.42 o 
   9   1   1      144.18      158.38      2.91 o 
  10   1   1      260.00      246.52      3.42 o 
  11   1   1     1648.27     1618.13     13.58 o 
  12   1   1     4795.46     4957.38     53.86 o 
  13   1   1       80.56       85.38      3.84 o 
  14   1   1      580.65      603.55      7.47 o 
  15   1   1       57.82       54.21      7.52 o 
  16   1   1      447.00      493.87     14.27 o 
  17   1   1        0.42        1.86      2.85 o 
  18   1   1      883.72      940.41     23.95 o 
  19   1   1       28.84       16.58     11.55 o 
   0   2   1     9197.33     8419.56     59.54 o 
   1   2   1    13762.60    12759.37     72.93 o 
   2   2   1    11746.79    10931.11     68.83 o 
   3   2   1     1716.77     1782.48      8.83 o 
   4   2   1      109.35      112.81      1.74 o 
   5   2   1     2077.27     2143.11     15.02 o 
   6   2   1     2373.21     2570.03     16.77 o 
   7   2   1      241.07      239.71      2.71 o 
   8   2   1     5463.71     5533.72     34.95 o 
   9   2   1       60.15       61.77      1.83 o 
  10   2   1     1967.73     1965.70     16.05 o 
  11   2   1       21.76       24.11      1.56 o 
  12   2   1     2300.96     2237.29     21.43 o 
  13   2   1      358.11      350.87      8.11 o 
  14   2   1       17.63       12.45      2.53 o 
  15   2   1       22.29       25.24      4.05 o 
  16   2   1      174.19      185.09      9.00 o 
  17   2   1       88.94       93.31     22.55 o 
  18   2   1      410.15      399.85     16.44 o 
   1   3   1       68.86       73.21      2.10 o 
   2   3   1      559.90      488.91      3.73 o 
   3   3   1     1101.26     1059.85      5.77 o 
   4   3   1     1042.84      943.86      8.13 o 
   5   3   1      175.83      217.58      2.72 o 
   6   3   1     8187.54     7943.73     68.72 o 
   7   3   1     1237.98     1271.78     10.25 o 
   8   3   1     1144.08     1149.30     12.16 o 
   9   3   1       32.28       35.84      2.06 o 
  10   3   1       90.96       82.12      2.74 o 
  11   3   1       77.83       86.84      5.48 o 
  12   3   1      927.82      912.25     12.06 o 
  13   3   1      196.16      200.88      6.62 o 
  14   3   1     1016.78     1139.73     20.73 o 
  15   3   1       89.14       74.00     11.90 o 
  16   3   1     1690.07     1681.30     43.57 o 
  17   3   1      656.37      721.24     31.22 o 
  18   3   1      102.22       51.04     20.60 o 
   0   4   1       61.65       49.81      6.63 o 
   1   4   1      201.64      162.17      3.66 o 
   2   4   1     4060.60     3750.67     33.44 o 
   3   4   1      364.88      327.15      6.59 o 
   4   4   1     1063.93     1134.82     10.81 o 
   5   4   1     1207.90     1228.68      9.89 o 
   6   4   1       24.71       14.79      1.57 o 
   7   4   1     1067.48     1137.35     12.85 o 
   8   4   1       13.44        8.77      1.63 o 
   9   4   1       75.29       71.97      2.34 o 
  10   4   1     2936.08     2934.40     35.31 o 
  11   4   1      537.96      511.16     11.06 o 
  12   4   1     1401.03     1414.85     25.98 o 
  13   4   1      173.72      187.61      8.64 o 
  14   4   1       35.38       37.03      6.42 o 
  15   4   1       11.96        9.65      4.46 o 
  16   4   1       18.79        7.33      4.85 o 
  17   4   1        3.41        3.32      7.19 o 
   1   5   1      685.02      763.26     11.61 o 
   2   5   1      419.85      365.57      9.80 o 
   3   5   1        4.44       10.24      2.39 o 
   4   5   1       97.15       78.17      4.43 o 
   5   5   1      134.55      138.11      4.15 o 
   6   5   1      178.31      166.49      2.63 o 
   7   5   1      370.74      380.48      4.36 o 
   8   5   1      152.47      136.22      4.40 o 
   9   5   1        8.39       11.21      2.19 o 
  10   5   1       44.93       40.97      6.06 o 
  11   5   1      200.32      183.51      5.86 o 
  12   5   1      144.77      152.10     10.41 o 
  13   5   1       96.78       94.13      6.97 o 
  14   5   1       78.60       59.63      9.85 o 
  15   5   1      156.17      137.85     19.84 o 
  16   5   1      452.14      499.98     16.31 o 
   0   6   1     2085.73     2308.20     36.88 o 
   1   6   1      767.76      874.42     16.53 o 
   2   6   1        0.51        6.04      2.90 o 
   3   6   1       65.55       62.82      7.56 o 
   4   6   1      116.50      122.08      4.73 o 
   5   6   1       37.33       37.41      4.45 o 
   6   6   1      222.61      237.76      5.09 o 
   7   6   1      513.96      556.07      8.42 o 
   8   6   1       12.18       12.58      3.52 o 
   9   6   1      118.48      116.89     15.57 o 
  10   6   1        9.03        9.15      3.15 o 
  11   6   1      657.24      685.12     18.76 o 
  12   6   1      129.77      101.82     13.16 o 
  13   6   1       36.94       19.76      5.13 o 
  14   6   1        1.80        4.64      5.15 o 
  15   6   1        1.20        1.35      4.99 o 
   1   7   1       15.55       17.29      3.99 o 
   2   7   1      193.28      198.87      7.67 o 
   3   7   1      247.58      249.79      6.90 o 
   4   7   1      197.07      209.97      6.05 o 
   5   7   1        0.08        2.64      1.95 o 
   6   7   1       26.72       28.34      4.25 o 
   7   7   1       27.97       29.11      4.40 o 
   8   7   1       26.11       23.59      7.18 o 
   9   7   1       32.80       28.43      8.08 o 
  10   7   1      256.48      259.76     15.65 o 
  11   7   1        2.93        5.21      2.62 o 
  12   7   1       10.70       12.22      4.26 o 
  13   7   1       89.20       57.91     13.31 o 
  14   7   1      173.49      175.17     19.47 o 
   0   8   1     4773.34     5189.08     72.32 o 
   1   8   1        1.32        3.59      2.30 o 
   2   8   1      966.12     1027.77     16.53 o 
   3   8   1       42.71       40.11      6.25 o 
   4   8   1      180.44      205.62      7.19 o 
   5   8   1       53.34       46.02      5.84 o 
   6   8   1       19.65       16.27      5.37 o 
   7   8   1      438.52      435.22     16.23 o 
   8   8   1     1593.02     1773.92     39.64 o 
   9   8   1      140.21      122.65     25.62 o 
  10   8   1      784.72      777.03     24.66 o 
  11   8   1       49.36       35.68      9.50 o 
  12   8   1        0.48       10.97      6.71 o 
   1   9   1       98.75       89.21     11.00 o 
   2   9   1       96.56       92.55     11.71 o 
   3   9   1       60.72       57.75      7.22 o 
   4   9   1      940.91      958.61     18.03 o 
   5   9   1      113.91       99.53     15.82 o 
   6   9   1      787.55      826.88     28.97 o 
   7   9   1       10.99       10.21      6.78 o 
   8   9   1      680.96      713.32     34.61 o 
   9   9   1       26.72       19.25      6.97 o 
  10   9   1      227.73      237.56     24.40 o 
   0  10   1       81.11       70.84     17.36 o 
   1  10   1       49.26       38.10      5.37 o 
   2  10   1      335.21      344.97     10.32 o 
   3  10   1       26.45       15.00      5.46 o 
   4  10   1       75.48       57.84     11.92 o 
   5  10   1      415.15      406.09     16.30 o 
   6  10   1     1352.32     1442.44     46.89 o 
   2   0   2     8628.22     8661.58     92.24 o 
   3   0   2       21.78        9.46      1.69 o 
   4   0   2      143.71      143.82      1.68 o 
   5   0   2       74.76      115.15      1.89 o 
   6   0   2      266.83      296.81      3.40 o 
   7   0   2     2754.42     2925.99     31.20 o 
   8   0   2     5733.26     5870.26     48.05 o 
   9   0   2     1355.33     1287.06     11.85 o 
  10   0   2     3238.35     3092.58     36.23 o 
  11   0   2     5278.87     5133.67     45.20 o 
  12   0   2     1579.71     1500.09     21.60 o 
  14   0   2        6.38        2.14      2.62 o 
  15   0   2        8.84        6.70      3.37 o 
  16   0   2      291.30      324.50     12.38 o 
  17   0   2     1023.18     1133.05     38.50 o 
  18   0   2      580.84      565.77     24.49 o 
  19   0   2        0.66        2.29      5.28 o 
   1   1   2        8.80       16.70      1.93 o 
   2   1   2       69.89       69.96      0.95 o 
   3   1   2       93.87       89.22      2.29 o 
   4   1   2     1195.50     1074.26      8.17 o 
   5   1   2     8301.68     7888.42     44.21 o 
   6   1   2     3601.46     3351.48     21.95 o 
   7   1   2       51.86       37.02      1.78 o 
   8   1   2     1922.96     1999.42     13.52 o 
   9   1   2      374.82      350.53      4.43 o 
  10   1   2        4.34        1.94      1.17 o 
  11   1   2      443.98      482.48      5.46 o 
  12   1   2      458.97      466.60      7.84 o 
  13   1   2       58.91       69.79      5.72 o 
  14   1   2      916.37     1023.92     17.92 o 
  15   1   2      308.53      297.06      9.03 o 
  16   1   2      917.14      938.93     22.38 o 
  17   1   2      734.09      753.15     20.20 o 
  18   1   2      349.66      348.47     15.18 o 
   0   2   2     5848.79     5512.26     43.06 o 
   2   2   2     1102.13     1054.96      8.32 o 
   3   2   2     3237.89     3176.36     18.67 o 
   4   2   2      519.88      525.99      4.13 o 
   5   2   2     2467.64     2522.48     16.88 o 
   6   2   2      473.06      517.04      4.32 o 
   7   2   2     1054.08     1224.05      9.00 o 
   8   2   2       17.91       31.95      1.34 o 
   9   2   2     1159.81     1174.25     10.38 o 
  10   2   2      655.84      644.17      7.26 o 
  11   2   2        9.77        5.95      1.03 o 
  12   2   2     1315.46     1348.28     15.71 o 
  13   2   2        6.63        6.95      2.31 o 
  14   2   2        2.54        2.58      1.53 o 
  15   2   2       41.26       27.22      4.00 o 
  16   2   2       63.18       53.64     10.98 o 
  17   2   2      128.47      118.44     19.33 o 
  18   2   2      143.83      157.43     17.84 o 
   1   3   2     7273.83     7210.64     37.61 o 
   2   3   2      107.75      110.81      2.00 o 
   3   3   2       13.13        9.70      1.39 o 
   4   3   2      171.71      149.86      2.98 o 
   5   3   2     1285.31     1418.76     14.54 o 
   6   3   2       18.99       13.00      1.50 o 
   7   3   2        0.31        1.62      1.11 o 
   8   3   2      351.49      378.00      5.60 o 
   9   3   2       11.25       12.30      1.90 o 
  10   3   2        5.58        6.35      1.12 o 
  11   3   2      187.76      175.41      3.95 o 
  12   3   2      991.18      994.99     13.48 o 
  13   3   2      137.55      116.50      6.49 o 
  14   3   2      208.92      221.20      7.74 o 
  15   3   2      189.53      188.09      7.97 o 
  16   3   2       37.33       35.25      9.89 o 
  17   3   2        5.57        5.00      4.21 o 
  18   3   2       25.94       16.11     10.15 o 
   0   4   2     2055.52     2357.44     36.38 o 
   1   4   2      168.65      145.96      3.62 o 
   2   4   2      499.20      509.62      5.76 o 
   3   4   2      463.73      516.31      6.16 o 
   4   4   2      402.02      405.76      4.12 o 
   5   4   2     1044.72     1117.99     11.15 o 
   6   4   2      293.09      304.60      5.40 o 
   7   4   2        6.33        4.40      1.51 o 
   8   4   2      764.71      785.52     10.38 o 
   9   4   2      635.75      636.15     10.77 o 
  10   4   2      537.38      531.28      8.23 o 
  11   4   2      546.24      525.46      9.09 o 
  12   4   2     1184.46     1220.37     20.16 o 
  13   4   2       60.79       45.43      7.09 o 
  14   4   2       54.13       42.48      7.49 o 
  15   4   2       36.54       28.34      4.75 o 
  16   4   2       50.54       43.00      8.28 o 
  17   4   2       65.05       38.41     16.20 o 
   1   5   2      168.74      143.51      6.26 o 
   2   5   2      518.01      499.09      6.82 o 
   3   5   2      551.95      546.34      6.96 o 
   4   5   2       68.68       56.43      4.34 o 
   5   5   2     1573.93     1567.20     18.85 o 
   6   5   2      707.36      654.52      7.53 o 
   7   5   2       30.05       23.31      3.26 o 
   8   5   2      387.25      384.39      6.89 o 
   9   5   2     1073.26     1083.70     16.21 o 
  10   5   2      322.25      324.81      7.08 o 
  11   5   2       37.33       27.42      4.72 o 
  12   5   2      268.44      254.19      7.79 o 
  13   5   2      801.34      793.42     21.16 o 
  14   5   2      458.59      454.95     14.66 o 
  15   5   2      441.78      465.56     16.53 o 
  16   5   2      809.75      825.98     25.46 o 
   0   6   2     2734.64     3024.68     52.03 o 
   1   6   2     1405.39     1437.47     18.06 o 
   2   6   2     1468.84     1599.00     20.27 o 
   3   6   2      527.61      553.34      9.25 o 
   4   6   2      684.30      720.21     12.12 o 
   5   6   2       52.74       49.38      5.17 o 
   6   6   2      167.15      176.65      6.46 o 
   7   6   2      683.30      655.59      9.36 o 
   8   6   2      652.20      662.94     17.24 o 
   9   6   2     1015.73     1097.90     19.16 o 
  10   6   2     1577.63     1562.88     35.03 o 
  11   6   2       31.98       27.37      4.89 o 
  12   6   2      252.86      296.04     18.12 o 
  13   6   2        4.70        9.62      3.44 o 
  14   6   2        3.72        9.52      3.11 o 
  15   6   2       20.88       23.01      8.76 o 
   1   7   2        7.19       15.30      3.21 o 
   2   7   2      256.22      254.30      8.56 o 
   3   7   2      280.20      300.50      8.14 o 
   4   7   2      797.07      797.64     13.64 o 
   5   7   2      121.22      113.15      5.28 o 
   6   7   2      273.58      261.56      7.41 o 
   7   7   2      346.86      359.04      7.87 o 
   8   7   2      466.75      476.85     14.65 o 
   9   7   2      121.23      112.94     22.31 o 
  10   7   2       69.62       67.50     16.50 o 
  11   7   2      446.38      457.10     20.65 o 
  12   7   2      544.48      552.89     16.48 o 
  13   7   2      176.23      158.33     12.57 o 
  14   7   2      297.68      282.59     22.05 o 
   0   8   2      749.41      803.00     17.27 o 
   1   8   2      106.26      113.74      8.62 o 
   2   8   2      200.97      215.78      7.91 o 
   3   8   2       81.01       88.70      7.23 o 
   4   8   2       13.04       12.31      2.99 o 
   5   8   2        9.74       11.94      2.85 o 
   6   8   2     1431.86     1495.42     30.94 o 
   7   8   2       99.50      103.34     15.82 o 
   8   8   2      537.30      580.13     23.60 o 
   9   8   2      110.06      102.86     22.58 o 
  10   8   2        1.03       -0.81      7.59 o 
  11   8   2       11.20        4.58      7.02 o 
  12   8   2       11.83        8.81      5.21 o 
   1   9   2        0.08        6.23      2.72 o 
   2   9   2        6.26        8.09      3.19 o 
   3   9   2      155.26      148.53     13.28 o 
   4   9   2        9.36        8.10      5.13 o 
   5   9   2      234.60      229.69     10.53 o 
   6   9   2       19.92       22.57      6.72 o 
   7   9   2       87.16       86.80     20.67 o 
   8   9   2        7.02        9.56      7.59 o 
   9   9   2       11.20       11.46      7.91 o 
  10   9   2       17.53       18.80      6.97 o 
   0  10   2      753.12      784.04     21.14 o 
   1  10   2      233.22      214.44      8.85 o 
   2  10   2      193.99      196.43     12.01 o 
   3  10   2      256.39      282.92     14.32 o 
   4  10   2        2.51        3.69      4.38 o 
   5  10   2        0.08        1.92      4.88 o 
   6  10   2      281.10      279.94     22.17 o 
   1   1   3       41.16       66.26      1.19 o 
   2   1   3      873.51      899.43      6.53 o 
   3   1   3      123.55      129.25      1.83 o 
   4   1   3     1926.02     1634.69     10.30 o 
   5   1   3     3428.41     3398.92     16.84 o 
   6   1   3      434.33      495.97      4.22 o 
   7   1   3     2198.40     2192.05     17.64 o 
   8   1   3      444.77      499.90      4.59 o 
   9   1   3       68.22       73.93      1.95 o 
  10   1   3      888.52      878.47      8.51 o 
  11   1   3     2150.48     2115.53     22.19 o 
  12   1   3      560.89      547.43      8.49 o 
  13   1   3      247.15      221.42      5.44 o 
  14   1   3      271.56      262.56      6.86 o 
  15   1   3      909.50      972.24     20.15 o 
  16   1   3       13.66       10.09      4.86 o 
  17   1   3        0.86        1.36      5.47 o 
  18   1   3        1.16        3.79      9.11 o 
   1   2   3     1139.47     1071.77      5.62 o 
   2   2   3     2940.53     2891.72     16.16 o 
   3   2   3     3706.34     3622.76     20.63 o 
   4   2   3       25.23       22.93      1.54 o 
   5   2   3      186.96      185.14      2.11 o 
   6   2   3     2952.75     3059.82     31.47 o 
   7   2   3        0.17       -0.21      1.24 o 
   8   2   3     1575.70     1693.90     15.02 o 
   9   2   3     1806.56     1748.43     15.74 o 
  10   2   3      394.31      391.60      5.66 o 
  11   2   3     3417.20     3443.33     30.62 o 
  12   2   3     1516.90     1549.27     16.73 o 
  13   2   3      302.62      285.88      5.90 o 
  14   2   3        1.61        1.63      1.76 o 
  15   2   3       31.05       30.25      5.56 o 
  16   2   3      138.46      134.73     11.36 o 
  17   2   3      274.11      283.23     13.27 o 
  18   2   3        0.34       10.11      5.48 o 
   1   3   3      195.20      228.30      3.31 o 
   2   3   3       22.38       47.04      2.17 o 
   3   3   3     1557.50     1324.53     10.67 o 
   4   3   3      676.51      637.85      5.04 o 
   5   3   3      334.89      266.44      3.40 o 
   6   3   3      491.61      463.94      5.16 o 
   7   3   3     2074.37     2034.36     17.34 o 
   8   3   3      117.74      135.15      3.14 o 
   9   3   3      945.14      985.83     13.54 o 
  10   3   3      579.84      572.77      8.55 o 
  11   3   3     1134.76     1229.98     17.32 o 
  12   3   3       22.51        7.14      2.67 o 
  13   3   3     1725.62     1799.22     22.66 o 
  14   3   3      284.89      301.49      8.60 o 
  15   3   3      997.91     1031.24     22.28 o 
  16   3   3      730.98      809.07     18.96 o 
  17   3   3     1914.57     2142.75     34.38 o 
  18   3   3      427.22      456.42     16.44 o 
   0   4   3      300.61      415.30      9.46 o 
   1   4   3     5378.40     5515.32     76.17 o 
   2   4   3       10.19        6.89      1.81 o 
   3   4   3      661.11      617.20      7.09 o 
   4   4   3      123.80      123.93      4.27 o 
   5   4   3      370.70      382.02      6.08 o 
   6   4   3      210.76      206.04      3.95 o 
   7   4   3     1280.38     1398.89     16.05 o 
   8   4   3     1044.64     1027.44     12.23 o 
   9   4   3     1198.07     1178.96     17.21 o 
  10   4   3      826.23      836.96     11.61 o 
  11   4   3      998.77      978.07     12.52 o 
  12   4   3      930.04      884.90     17.67 o 
  13   4   3      413.38      449.39     11.43 o 
  14   4   3      272.17      282.21     10.82 o 
  15   4   3       74.92       66.78     11.93 o 
  16   4   3       80.92       63.18     11.54 o 
  17   4   3      135.32      140.68     17.51 o 
   1   5   3      108.78      115.61      5.88 o 
   2   5   3      343.50      350.10      6.76 o 
   3   5   3       12.91       10.37      2.90 o 
   4   5   3      662.05      649.33      8.74 o 
   5   5   3     1144.47     1172.61     13.35 o 
   6   5   3       63.03       68.36      3.47 o 
   7   5   3     1221.38     1288.18     15.14 o 
   8   5   3       13.05        8.46      1.56 o 
   9   5   3        3.67        7.05      3.34 o 
  10   5   3        0.84        4.70      1.71 o 
  11   5   3       25.14       25.91      4.98 o 
  12   5   3      492.43      453.14     14.26 o 
  13   5   3      123.32       99.02     19.43 o 
  14   5   3        7.23        6.46      3.19 o 
  15   5   3      260.05      275.01     11.03 o 
  16   5   3        2.78        6.74      3.43 o 
   0   6   3      109.62      101.01     16.68 o 
   1   6   3      428.96      469.02     11.56 o 
   2   6   3       93.97      103.35     10.94 o 
   3   6   3       75.04       72.18      6.66 o 
   4   6   3      109.68      126.90      5.65 o 
   5   6   3      256.84      261.09      4.23 o 
   6   6   3     1511.65     1660.42     20.78 o 
   7   6   3       79.71       72.98      9.19 o 
   8   6   3      264.86      248.51      7.30 o 
   9   6   3      378.00      364.29      9.00 o 
  10   6   3       32.98       31.66      7.28 o 
  11   6   3      115.81      102.66     18.68 o 
  12   6   3       61.01       57.71      9.53 o 
  13   6   3        4.38        7.25      4.54 o 
  14   6   3       28.63       24.46      7.73 o 
  15   6   3        4.37        9.41      4.61 o 
   1   7   3        9.30        5.13      3.61 o 
   2   7   3      487.39      489.37     10.68 o 
   3   7   3      200.06      187.75      6.01 o 
   4   7   3      196.08      193.43      6.82 o 
   5   7   3      392.30      392.13     10.26 o 
   6   7   3        2.30        1.30      2.56 o 
   7   7   3      486.08      465.37     10.28 o 
   8   7   3       72.39       77.64     13.75 o 
   9   7   3      563.92      550.56     23.17 o 
  10   7   3       22.31       29.94      9.59 o 
  11   7   3       30.80       20.72      6.84 o 
  12   7   3       16.03       14.95      4.63 o 
  13   7   3      253.78      247.48     11.37 o 
  14   7   3       15.52       12.83      5.64 o 
   0   8   3      446.77      449.24     14.69 o 
   1   8   3      108.07      109.48      8.24 o 
   2   8   3      221.28      234.14      8.37 o 
   3   8   3      879.78      902.19     17.16 o 
   4   8   3        4.92        1.70      2.48 o 
   5   8   3       33.62       32.52      5.10 o 
   6   8   3      381.54      394.84     11.03 o 
   7   8   3      949.87      991.24     25.97 o 
   8   8   3      627.40      654.77     20.02 o 
   9   8   3      458.57      428.57     16.42 o 
  10   8   3      433.50      446.25     18.40 o 
  11   8   3      379.90      368.53     13.29 o 
  12   8   3      219.13      227.12      9.69 o 
   1   9   3      230.73      229.10      7.98 o 
   2   9   3       18.15       15.86      3.98 o 
   3   9   3      283.04      289.61     10.94 o 
   4   9   3      531.01      531.73     13.11 o 
   5   9   3       35.56       28.86      5.59 o 
   6   9   3      528.81      535.62     18.67 o 
   7   9   3       69.69       66.87     17.70 o 
   8   9   3       68.73       53.80     11.25 o 
   9   9   3      129.49      125.31     32.15 o 
   0  10   3      123.75      122.32     12.43 o 
   1  10   3      642.74      692.05     14.58 o 
   2  10   3      364.25      397.29     11.18 o 
   3  10   3       59.81       42.67      9.07 o 
   4  10   3        5.11       10.36      4.83 o 
   5  10   3      155.25      141.38     14.84 o 
   6  10   3      126.05       85.57     31.42 o 
   0   0   4     2664.18     2598.86     57.90 o 
   2   0   4     6942.08     6336.98     35.01 o 
   3   0   4    13393.99    12260.58    132.54 o 
   4   0   4      696.80      764.61      7.69 o 
   5   0   4     8370.05     8708.40     61.70 o 
   6   0   4    11182.66    11573.97    136.93 o 
   7   0   4     3645.08     3602.27     36.52 o 
   8   0   4     3028.28     3303.87     29.47 o 
   9   0   4      809.72      782.12      9.99 o 
  10   0   4        3.52        4.80      1.79 o 
  11   0   4     3045.54     2984.15     59.58 o 
  12   0   4      489.50      423.13      9.88 o 
  13   0   4      244.71      236.15     13.13 o 
  14   0   4       28.45       34.11      6.93 o 
  15   0   4      177.37      179.36     11.14 o 
  16   0   4       47.66       40.38     14.15 o 
  17   0   4      105.37       62.17     21.96 o 
  18   0   4       23.33       13.03     20.48 o 
   1   1   4        9.06       13.01      1.42 o 
   2   1   4     4466.37     4334.36     34.74 o 
   3   1   4     1939.00     1778.61     11.03 o 
   4   1   4      434.40      505.42      5.00 o 
   5   1   4     1557.53     1440.54     10.48 o 
   6   1   4       11.40       12.95      1.27 o 
   7   1   4     4993.15     4758.54     33.91 o 
   8   1   4      880.29      971.87      7.07 o 
   9   1   4        2.11        1.76      0.96 o 
  10   1   4      165.87      160.23      2.84 o 
  11   1   4      221.23      185.75      4.34 o 
  12   1   4       17.42       18.46      2.43 o 
  13   1   4       80.92      102.06      4.47 o 
  14   1   4      179.40      210.64      9.50 o 
  15   1   4     1058.38     1097.91     22.90 o 
  16   1   4      121.71      116.02     10.07 o 
  17   1   4     1735.65     1892.61     57.46 o 
  18   1   4        1.19        6.89      6.12 o 
   0   2   4      621.59      639.80      5.68 o 
   1   2   4    20805.35    20123.21    175.10 o 
   2   2   4     1798.17     1896.10     11.00 o 
   3   2   4      773.24      776.22      6.51 o 
   4   2   4     1881.10     1944.08     19.18 o 
   5   2   4        6.22        5.94      0.91 o 
   6   2   4       61.07       88.43      2.13 o 
   7   2   4       81.74       61.49      2.06 o 
   8   2   4       99.83      101.15      1.71 o 
   9   2   4     1265.84     1331.86     13.10 o 
  10   2   4      114.00       92.54      2.25 o 
  11   2   4      444.12      401.57      5.75 o 
  12   2   4       24.19       31.03      3.49 o 
  13   2   4       20.46       18.91      3.15 o 
  14   2   4      102.45      106.22      7.83 o 
  15   2   4       48.87       39.03      7.88 o 
  16   2   4       97.55       97.24     18.12 o 
  17   2   4       12.75       10.14      5.36 o 
  18   2   4       72.39       51.72     15.56 o 
   1   3   4       10.36        7.47      1.26 o 
   2   3   4      114.25      110.85      2.06 o 
   3   3   4       79.28       78.21      2.43 o 
   4   3   4       97.94       88.89      1.99 o 
   5   3   4      560.40      635.46      5.90 o 
   6   3   4        3.21        0.85      1.49 o 
   7   3   4        1.68        1.72      1.01 o 
   8   3   4      100.76       99.68      3.78 o 
   9   3   4        0.02        1.69      1.56 o 
  10   3   4      240.58      236.60      6.18 o 
  11   3   4     1353.07     1295.66     14.58 o 
  12   3   4      467.66      522.90      9.30 o 
  13   3   4      127.26      119.48      5.73 o 
  14   3   4       34.96       24.51      4.21 o 
  15   3   4        9.37        5.94      3.21 o 
  16   3   4        0.20        4.82      3.74 o 
  17   3   4        4.46        9.87      5.71 o 
  18   3   4      147.37       92.75     34.33 o 
   0   4   4      178.33      163.04      4.82 o 
   1   4   4    12323.28    12209.96     84.66 o 
   2   4   4      561.72      520.49      8.90 o 
   3   4   4      307.58      346.92      4.34 o 
   4   4   4      417.54      428.48      5.45 o 
   5   4   4       61.92       83.45      2.88 o 
   6   4   4        3.00        5.67      1.96 o 
   7   4   4      855.82      909.50     14.38 o 
   8   4   4      144.39      136.47      5.82 o 
   9   4   4     1628.62     1697.74     28.56 o 
  10   4   4        9.84        7.33      2.18 o 
  11   4   4      130.07      134.88      7.00 o 
  12   4   4      266.22      221.24      8.52 o 
  13   4   4      268.12      251.43      9.68 o 
  14   4   4       19.60       20.80      4.03 o 
  15   4   4        1.27        5.33      4.14 o 
  16   4   4        1.50       -0.14      4.64 o 
  17   4   4       21.44       21.01      6.48 o 
   1   5   4       18.76       13.76      2.92 o 
   2   5   4       78.05       87.87      4.82 o 
   3   5   4     2249.17     2225.35     25.43 o 
   4   5   4      151.14      164.04      8.32 o 
   5   5   4      778.16      757.51     11.45 o 
   6   5   4      143.82      149.26      2.30 o 
   7   5   4      970.47      992.26     12.64 o 
   8   5   4       91.00       98.85      4.71 o 
   9   5   4      912.78      911.16     13.08 o 
  10   5   4        8.74       10.23      2.88 o 
  11   5   4      155.13      125.74      9.14 o 
  12   5   4      421.47      440.33     14.06 o 
  13   5   4     2182.83     2334.55     62.38 o 
  14   5   4        6.45        7.56      4.66 o 
  15   5   4      411.72      427.38     11.06 o 
  16   5   4       76.34       52.40     11.88 o 
   0   6   4     1036.86     1179.52     21.40 o 
   1   6   4      915.36      825.40     12.46 o 
   2   6   4      189.74      171.78      6.01 o 
   3   6   4     1177.74     1227.04     15.44 o 
   4   6   4        4.42        4.04      1.94 o 
   5   6   4      841.61      877.65     13.34 o 
   6   6   4      114.39      113.52      6.42 o 
   7   6   4     4683.08     4872.39     60.69 o 
   8   6   4        0.76        2.85      1.85 o 
   9   6   4     1874.28     1894.80     23.51 o 
  10   6   4      368.63      366.21     12.79 o 
  11   6   4      884.26      882.54     24.19 o 
  12   6   4        1.82        1.01      4.07 o 
  13   6   4      648.95      615.83     16.26 o 
  14   6   4      124.50      101.01     18.72 o 
  15   6   4       33.17       24.58      7.50 o 
   1   7   4      603.19      610.93     15.75 o 
   2   7   4        2.16        5.12      2.82 o 
   3   7   4      330.08      315.30      8.84 o 
   4   7   4       29.33       20.84      3.35 o 
   5   7   4      840.28      818.31     14.40 o 
   6   7   4      295.20      292.50     10.02 o 
   7   7   4      563.63      589.13     13.84 o 
   8   7   4      119.98      106.08      9.27 o 
   9   7   4       66.67       56.63      9.83 o 
  10   7   4        4.32       13.12      5.42 o 
  11   7   4       12.29       14.07      4.86 o 
  12   7   4        9.02        5.41      5.47 o 
  13   7   4       10.01       12.29      4.55 o 
  14   7   4       12.03       10.34      4.32 o 
   0   8   4      107.91      102.37     18.50 o 
   1   8   4        1.21        6.14      2.72 o 
   2   8   4       90.88       77.51      9.61 o 
   3   8   4      343.45      355.80      8.50 o 
   4   8   4        7.51        7.27      2.60 o 
   5   8   4      991.43     1002.51     20.68 o 
   6   8   4      771.83      803.27     18.44 o 
   7   8   4      649.65      690.74     17.57 o 
   8   8   4       24.64       18.46      5.50 o 
   9   8   4       48.27       43.52     10.03 o 
  10   8   4       13.60       14.14     10.08 o 
  11   8   4      555.14      584.15     19.37 o 
  12   8   4       49.18       43.71      8.11 o 
   1   9   4       72.81       61.31      8.32 o 
   2   9   4       17.16       12.84      3.46 o 
   3   9   4       29.51       18.62      4.51 o 
   4   9   4      246.44      261.51     10.70 o 
   5   9   4        3.20        7.77      4.12 o 
   6   9   4       31.24       24.66      5.22 o 
   7   9   4       77.66       74.22     17.09 o 
   8   9   4       74.17       53.13     15.22 o 
   9   9   4       37.14       37.66     13.91 o 
   0  10   4      539.45      569.70     19.36 o 
   1  10   4      323.09      349.77     12.45 o 
   2  10   4       93.28       77.95     13.17 o 
   3  10   4       68.23       52.65     12.29 o 
   4  10   4        7.18        7.69      4.97 o 
   5  10   4        8.65        8.61      3.54 o 
   1   1   5     3733.78     3277.89     19.80 o 
   2   1   5     1441.95     1396.43      8.42 o 
   3   1   5        2.92        0.92      0.96 o 
   4   1   5      219.19      231.35      3.45 o 
   5   1   5     1984.60     1785.71     17.68 o 
   6   1   5      622.61      750.31      7.18 o 
   7   1   5      179.06      175.41      2.71 o 
   8   1   5       13.49       15.85      1.77 o 
   9   1   5        3.74        5.38      1.40 o 
  10   1   5       99.72       97.85      3.13 o 
  11   1   5      127.87      109.12      4.24 o 
  12   1   5       49.66       64.49      4.53 o 
  13   1   5      416.61      333.08      8.60 o 
  14   1   5       79.85       90.40     13.67 o 
  15   1   5     1038.33     1079.30     27.41 o 
  16   1   5      135.99      151.40      8.37 o 
  17   1   5      250.96      271.55     14.26 o 
  18   1   5      450.44      550.35     22.16 o 
   0   2   5      630.41      724.70      4.71 o 
   1   2   5      406.91      310.95      3.47 o 
   2   2   5      417.16      379.39      3.79 o 
   3   2   5     1509.99     1512.34     17.86 o 
   4   2   5       15.01        8.59      1.60 o 
   5   2   5        5.99       12.82      1.60 o 
   6   2   5      863.53      853.05     13.14 o 
   7   2   5     2600.75     2511.68     25.67 o 
   8   2   5       76.24       85.16      1.72 o 
   9   2   5     2905.85     2751.43     43.46 o 
  10   2   5       49.01       43.47      1.97 o 
  11   2   5     3869.79     3801.38     35.43 o 
  12   2   5       26.35       22.36      2.82 o 
  13   2   5     1478.72     1421.72     16.52 o 
  14   2   5        0.10        2.19      2.23 o 
  15   2   5        7.31        9.12      3.65 o 
  16   2   5        7.39        8.27      4.10 o 
  17   2   5      516.37      570.55     17.23 o 
  18   2   5      199.53      219.83     12.68 o 
   1   3   5       70.87       61.59      2.24 o 
   2   3   5       29.09       43.50      3.03 o 
   3   3   5     2663.40     2394.64     23.75 o 
   4   3   5      492.15      525.41      5.49 o 
   5   3   5     5401.85     5128.92     58.10 o 
   6   3   5      710.06      808.56      8.84 o 
   7   3   5      232.42      216.39      3.78 o 
   8   3   5        8.93        9.75      2.25 o 
   9   3   5     2392.07     2467.60     26.53 o 
  10   3   5       36.34       30.89      4.37 o 
  11   3   5     1242.68     1267.58     18.32 o 
  12   3   5      171.15      195.62      7.74 o 
  13   3   5     2050.65     2050.48     33.86 o 
  14   3   5       12.21        8.33      3.69 o 
  15   3   5      655.85      652.96     16.10 o 
  16   3   5        3.38        6.52      5.19 o 
  17   3   5     1312.58     1424.79     37.40 o 
   0   4   5      531.46      490.13      6.86 o 
   1   4   5    19746.36    19957.50    205.02 o 
   2   4   5       55.01       41.22      4.36 o 
   3   4   5        0.26        4.13      2.09 o 
   4   4   5      268.99      301.82      3.68 o 
   5   4   5      340.67      352.82      4.73 o 
   6   4   5      221.35      227.96      5.02 o 
   7   4   5      922.85      892.20     11.26 o 
   8   4   5       24.45       21.61      2.66 o 
   9   4   5     3852.91     3832.37     37.76 o 
  10   4   5       30.18       20.10      3.52 o 
  11   4   5        4.61        6.79      2.33 o 
  12   4   5        0.01        3.47      2.02 o 
  13   4   5        9.89        8.81      3.45 o 
  14   4   5        0.47        3.90      2.83 o 
  15   4   5        6.99        9.97      3.77 o 
  16   4   5       55.32       46.31     11.31 o 
  17   4   5      515.86      540.60     20.40 o 
   1   5   5     1435.20     1638.87     19.59 o 
   2   5   5       18.76       18.92      2.48 o 
   3   5   5      176.52      163.38      5.07 o 
   4   5   5       37.80       46.71      4.96 o 
   5   5   5     2063.21     2102.91     29.23 o 
   6   5   5       28.01       26.29      1.62 o 
   7   5   5      722.37      759.37     11.44 o 
   8   5   5        2.37        4.02      2.14 o 
   9   5   5      100.26       97.17      5.16 o 
  10   5   5      222.38      237.04      8.34 o 
  11   5   5      816.16      765.33     14.23 o 
  12   5   5       90.25       91.83     14.40 o 
  13   5   5      297.84      321.22     16.41 o 
  14   5   5       53.40       50.83     11.68 o 
  15   5   5      169.50      168.95     12.07 o 
  16   5   5       19.43        9.93      3.77 o 
   0   6   5      479.07      463.49     13.08 o 
   1   6   5      633.02      650.01     10.00 o 
   2   6   5       38.74       38.40      3.99 o 
   3   6   5        5.32        5.77      3.06 o 
   4   6   5       23.80       17.95      4.26 o 
   5   6   5        0.04        2.83      2.16 o 
   6   6   5      510.21      486.22     10.84 o 
   7   6   5       37.08       30.60      4.27 o 
   8   6   5      296.03      275.09      8.68 o 
   9   6   5       87.78       85.79      6.65 o 
  10   6   5       63.41       57.26      7.92 o 
  11   6   5        1.98       -0.89      5.88 o 
  12   6   5      400.39      417.67     14.72 o 
  13   6   5       74.02       61.62     12.47 o 
  14   6   5        6.50        6.72      3.61 o 
  15   6   5        7.54        6.82      4.83 o 
   1   7   5       16.43       13.93      3.84 o 
   2   7   5       24.42       23.70      3.97 o 
   3   7   5       36.58       32.74      4.37 o 
   4   7   5       74.26       80.70      9.32 o 
   5   7   5     1862.83     1943.15     46.39 o 
   6   7   5       22.02       23.04      3.47 o 
   7   7   5      465.12      475.56     11.93 o 
   8   7   5       23.18       20.41      3.38 o 
   9   7   5      152.72      141.49     10.60 o 
  10   7   5        0.51        1.17      6.82 o 
  11   7   5       71.07       51.50     10.27 o 
  12   7   5      204.19      207.03      8.81 o 
  13   7   5       10.21        8.70      7.59 o 
   0   8   5        9.92        8.76      4.66 o 
   1   8   5     1077.15     1128.66     19.73 o 
   2   8   5        0.02        3.44      3.64 o 
   3   8   5     1493.41     1586.43     28.53 o 
   4   8   5       13.88       17.39      3.92 o 
   5   8   5       60.53       46.49      8.42 o 
   6   8   5       59.81       57.10      8.93 o 
   7   8   5      300.57      309.03     15.61 o 
   8   8   5       14.90       11.70      6.31 o 
   9   8   5      263.97      313.47     16.37 o 
  10   8   5        0.91        0.16      6.43 o 
  11   8   5      520.23      518.80     19.68 o 
   1   9   5      172.19      137.06     12.98 o 
   2   9   5      144.58      132.88      8.69 o 
   3   9   5      248.86      284.18     13.01 o 
   4   9   5       75.22       59.45     10.53 o 
   5   9   5        5.95        7.84      5.03 o 
   6   9   5        5.25        4.71      5.41 o 
   7   9   5      658.46      727.39     20.23 o 
   8   9   5        1.99        7.55      6.92 o 
   9   9   5       95.18       79.16     19.87 o 
   0  10   5      718.14      721.65     44.36 o 
   1  10   5      237.06      257.38      8.56 o 
   2  10   5       10.02        8.05      4.18 o 
   3  10   5       51.57       54.30      9.74 o 
   4  10   5      169.10      176.51     13.29 o 
   5  10   5        0.04        4.46      4.83 o 
   0   0   6       48.56       36.58      2.32 o 
   1   0   6       85.47      115.49      3.98 o 
   2   0   6      933.49      917.58     13.33 o 
   3   0   6    15812.53    15042.08    175.68 o 
   4   0   6      598.48      636.38     17.42 o 
   5   0   6      490.32      536.07      9.49 o 
   6   0   6     3237.72     3520.14     35.85 o 
   7   0   6        2.93        2.37      1.27 o 
   8   0   6       80.44       60.70      3.93 o 
   9   0   6     1871.93     1800.31     36.44 o 
  10   0   6      892.75      886.34     13.17 o 
  11   0   6     6163.83     6094.09     49.92 o 
  12   0   6     3101.69     3067.21     55.82 o 
  13   0   6      306.95      274.09     11.01 o 
  14   0   6        1.54        3.53      5.42 o 
  15   0   6       42.69       42.31     14.44 o 
  16   0   6        3.41        1.99      5.55 o 
  17   0   6      429.78      464.38     18.12 o 
  18   0   6       76.68       56.36     26.85 o 
   1   1   6      952.05      846.74      6.51 o 
   2   1   6      311.03      311.57      2.83 o 
   3   1   6      490.78      431.40      3.34 o 
   4   1   6      782.67      855.20      6.70 o 
   5   1   6      661.11      569.11      5.33 o 
   6   1   6     1915.32     1915.78     19.47 o 
   7   1   6     3431.77     3290.06     35.97 o 
   8   1   6       29.14       18.52      2.13 o 
   9   1   6      267.12      267.70      3.04 o 
  10   1   6      792.32      822.26      9.33 o 
  11   1   6      182.37      173.25      5.22 o 
  12   1   6       33.87       22.21      4.06 o 
  13   1   6      254.26      249.51      7.18 o 
  14   1   6        8.83        6.85      3.21 o 
  15   1   6     1968.67     2160.44     61.69 o 
  16   1   6      217.94      209.06     12.21 o 
  17   1   6      485.45      497.85     17.64 o 
  18   1   6      236.81      259.89     12.81 o 
   0   2   6       47.60       71.50      3.05 o 
   1   2   6     4585.95     4830.74     27.27 o 
   2   2   6      490.04      462.65      4.62 o 
   3   2   6      394.71      398.88      5.98 o 
   4   2   6       64.10       91.17      2.56 o 
   5   2   6      387.35      384.24      5.03 o 
   6   2   6     1658.40     1785.72     19.46 o 
   7   2   6     1426.31     1542.20     16.05 o 
   8   2   6       62.86       53.94      2.40 o 
   9   2   6     1104.50     1156.91     12.62 o 
  10   2   6       76.74       71.62      2.74 o 
  11   2   6      283.13      284.71      5.73 o 
  12   2   6      432.28      449.28     11.51 o 
  13   2   6       35.89       42.47      5.61 o 
  14   2   6       15.52       15.57      4.38 o 
  15   2   6       16.73       17.33      4.56 o 
  16   2   6       50.17       44.28     10.65 o 
  17   2   6       16.19        2.46      7.98 o 
  18   2   6       35.73       29.83     10.58 o 
   1   3   6      941.46     1079.18     10.69 o 
   2   3   6     1010.23     1162.35      9.49 o 
   3   3   6      141.66      163.27      4.17 o 
   4   3   6      205.35      200.84      3.31 o 
   5   3   6      134.89      174.96      2.82 o 
   6   3   6      976.88     1055.92     15.04 o 
   7   3   6       63.44       93.40      4.98 o 
   8   3   6       75.72       95.16      4.53 o 
   9   3   6      120.60      114.67     10.26 o 
  10   3   6        3.50        7.39      2.70 o 
  11   3   6     1110.77     1112.83     15.18 o 
  12   3   6      225.94      185.01      5.73 o 
  13   3   6      140.67      157.39      6.65 o 
  14   3   6       14.02        6.91      3.64 o 
  15   3   6        9.04       10.89      4.67 o 
  16   3   6       27.55       22.94      6.37 o 
  17   3   6        0.61        7.27      5.64 o 
   0   4   6     5656.32     5950.59     78.31 o 
   1   4   6     2906.75     3070.26     41.54 o 
   2   4   6        1.07        6.21      1.58 o 
   3   4   6       44.07       53.37      4.26 o 
   4   4   6       21.77       24.90      2.84 o 
   5   4   6      620.60      646.77      7.02 o 
   6   4   6       29.09       27.21      2.58 o 
   7   4   6       53.15       58.57      3.26 o 
   8   4   6     1155.10     1100.11     12.71 o 
   9   4   6     1894.77     1976.90     21.14 o 
  10   4   6       23.58       18.75      3.68 o 
  11   4   6      641.01      660.17     15.26 o 
  12   4   6      907.31      958.12     16.49 o 
  13   4   6       63.37       70.93      9.26 o 
  14   4   6      163.12      139.97      8.65 o 
  15   4   6      128.05      141.67      9.53 o 
  16   4   6       35.68       23.77      7.01 o 
   1   5   6       24.91       19.04      3.61 o 
   2   5   6      626.99      640.50      9.11 o 
   3   5   6      702.97      602.88      7.87 o 
   4   5   6      562.06      546.68      8.54 o 
   5   5   6      762.18      751.62     11.99 o 
   6   5   6      463.57      464.22      6.16 o 
   7   5   6     2025.14     2059.66     32.37 o 
   8   5   6      183.63      184.49      4.37 o 
   9   5   6     1123.35     1145.14     27.48 o 
  10   5   6       14.53       10.16      2.72 o 
  11   5   6      590.26      606.31     12.79 o 
  12   5   6        9.92       12.99      4.40 o 
  13   5   6     1533.83     1541.12     31.41 o 
  14   5   6      336.27      317.72     17.21 o 
  15   5   6      419.99      412.02     13.38 o 
  16   5   6        0.12        3.40      5.10 o 
   0   6   6     2228.26     2389.15     40.84 o 
   1   6   6     1513.07     1597.77     27.20 o 
   2   6   6     1240.53     1305.80     16.40 o 
   3   6   6     1665.72     1712.78     20.66 o 
   4   6   6      586.00      593.85     10.13 o 
   5   6   6      794.43      813.91     21.22 o 
   6   6   6      214.18      224.19     11.70 o 
   7   6   6     2900.30     3155.06     51.07 o 
   8   6   6        6.41        4.48      2.58 o 
   9   6   6      734.93      739.12     15.66 o 
  10   6   6       34.83       30.31      4.71 o 
  11   6   6     1149.40     1209.63     29.63 o 
  12   6   6       58.43       45.54      9.24 o 
  13   6   6      682.75      724.41     26.80 o 
  14   6   6        3.93        7.35      4.52 o 
   1   7   6      284.18      320.54      8.32 o 
   2   7   6      121.76      112.53      8.13 o 
   3   7   6       46.33       45.89      4.79 o 
   4   7   6        5.14        4.30      2.85 o 
   5   7   6      438.46      446.99      8.97 o 
   6   7   6        0.37        5.29      2.42 o 
   7   7   6      794.68      802.20     18.71 o 
   8   7   6      208.98      227.53     14.74 o 
   9   7   6        4.24        3.39      4.94 o 
  10   7   6      161.56      158.15     12.87 o 
  11   7   6       36.24       24.24      6.88 o 
  12   7   6      120.60      101.36     20.17 o 
  13   7   6       21.37       14.13      4.82 o 
   0   8   6       95.01       83.02     16.48 o 
   1   8   6      240.78      258.84     10.61 o 
   2   8   6       77.90       59.57      6.92 o 
   3   8   6       34.39       38.37      4.96 o 
   4   8   6       32.54       30.53      5.25 o 
   5   8   6       22.87       17.77      4.52 o 
   6   8   6      898.67      946.94     19.21 o 
   7   8   6      190.66      161.27     12.04 o 
   8   8   6      202.07      185.19     12.64 o 
   9   8   6       58.55       47.46     12.26 o 
  10   8   6       67.37       61.28     13.44 o 
  11   8   6      282.31      298.60     13.84 o 
   1   9   6       25.01       16.81      4.62 o 
   2   9   6       14.38        8.23      4.54 o 
   3   9   6      103.63       87.67     13.09 o 
   4   9   6       63.84       50.66      7.92 o 
   5   9   6       61.19       46.17     10.45 o 
   6   9   6        7.26        6.89      3.51 o 
   7   9   6       69.40       41.33     10.67 o 
   8   9   6        0.27        0.52      7.70 o 
   0  10   6       24.72       25.25      8.60 o 
   1  10   6       69.52       66.20     11.09 o 
   2  10   6        5.96        5.72      3.43 o 
   3  10   6       16.86       12.98      4.44 o 
   4  10   6        2.83       11.99      4.77 o 
   1   1   7       37.20       40.30      2.62 o 
   2   1   7      163.21      195.56      2.51 o 
   3   1   7       11.12        3.21      1.16 o 
   4   1   7     1169.82     1144.17     11.24 o 
   5   1   7      301.61      403.51      7.94 o 
   6   1   7        4.19        1.49      1.43 o 
   7   1   7      422.76      426.66      5.58 o 
   8   1   7      148.53      134.23      4.08 o 
   9   1   7        0.02        2.11      1.15 o 
  10   1   7      305.50      301.69      4.49 o 
  11   1   7      703.29      625.42      8.86 o 
  12   1   7     1115.72     1119.95     20.40 o 
  13   1   7       86.05       56.04      8.43 o 
  14   1   7      227.15      188.80     11.09 o 
  15   1   7      447.41      455.94     14.91 o 
  16   1   7      137.33      113.06     22.80 o 
  17   1   7      825.92      946.18     23.97 o 
  18   1   7      320.06      333.57     19.76 o 
   0   2   7    10748.85    11468.05    129.15 o 
   1   2   7     3622.61     3602.01     49.31 o 
   2   2   7       95.74       87.76      4.36 o 
   3   2   7     2930.66     2941.24     32.02 o 
   4   2   7     1377.92     1436.22     17.28 o 
   5   2   7      129.69      124.79      3.18 o 
   6   2   7     1328.26     1418.49     19.28 o 
   7   2   7     1477.72     1509.50     14.68 o 
   8   2   7      255.09      216.96      3.08 o 
   9   2   7      932.12      970.66     10.53 o 
  10   2   7     1955.39     1966.60     25.34 o 
  11   2   7      341.17      358.28      8.48 o 
  12   2   7       31.11       47.00      5.58 o 
  13   2   7        7.72       10.27      2.61 o 
  14   2   7      217.97      222.12      8.75 o 
  15   2   7      119.82       91.35     16.17 o 
  16   2   7      405.94      417.04     16.58 o 
  17   2   7       49.60       39.25     12.44 o 
   1   3   7        4.70        5.45      1.06 o 
   2   3   7       36.32       67.58      3.30 o 
   3   3   7     1343.71     1308.09     10.27 o 
   4   3   7     2300.64     2255.74     36.76 o 
   5   3   7      692.90      715.86      7.12 o 
   6   3   7     3248.57     3188.09     38.65 o 
   7   3   7     1187.43     1203.68     12.86 o 
   8   3   7      543.14      535.68      7.47 o 
   9   3   7     1202.49     1203.93     15.82 o 
  10   3   7      468.95      421.01      8.56 o 
  11   3   7       12.31       17.71      3.55 o 
  12   3   7        0.49        0.55      2.71 o 
  13   3   7     1184.31     1137.82     27.15 o 
  14   3   7      659.88      687.12     18.03 o 
  15   3   7      281.87      279.61     12.35 o 
  16   3   7      406.55      408.00     12.13 o 
  17   3   7      764.19      833.19     33.91 o 
   0   4   7       78.14       46.14      6.83 o 
   1   4   7     5646.14     5694.74     82.79 o 
   2   4   7      167.33      153.92      3.46 o 
   3   4   7       19.70       18.60      2.94 o 
   4   4   7        1.15        2.75      1.65 o 
   5   4   7      120.30      119.56      3.43 o 
   6   4   7      720.94      775.53      8.86 o 
   7   4   7     2224.51     2155.08     26.16 o 
   8   4   7      916.99      869.07     13.82 o 
   9   4   7     2362.27     2306.95     39.53 o 
  10   4   7      554.77      529.43     10.35 o 
  11   4   7      100.91       86.62      9.73 o 
  12   4   7     1180.49     1176.72     23.96 o 
  13   4   7       27.94       19.41      3.67 o 
  14   4   7      414.05      425.01     13.54 o 
  15   4   7       14.49       14.96      5.52 o 
  16   4   7       48.17       27.99     10.61 o 
   1   5   7       34.16       39.20      4.59 o 
   2   5   7      131.72      135.69      3.57 o 
   3   5   7      116.91      107.88      7.28 o 
   4   5   7      276.65      256.59      5.12 o 
   5   5   7      708.52      712.33      8.47 o 
   6   5   7       84.07       73.68      5.13 o 
   7   5   7        5.35        4.45      1.80 o 
   8   5   7       33.65       33.31      5.03 o 
   9   5   7        2.24        4.50      1.94 o 
  10   5   7       85.29       77.80      6.16 o 
  11   5   7       51.32       57.78      8.24 o 
  12   5   7     1030.55     1086.80     25.77 o 
  13   5   7      245.09      238.19      9.87 o 
  14   5   7       23.92       22.10      6.19 o 
  15   5   7      392.92      402.99     16.41 o 
   0   6   7     1035.55     1096.41     23.67 o 
   1   6   7     1982.02     2095.16     24.04 o 
   2   6   7        2.27        8.33      4.12 o 
   3   6   7      136.08      128.75      7.07 o 
   4   6   7      463.08      473.32      9.37 o 
   5   6   7      553.25      538.91      9.20 o 
   6   6   7      831.14      818.46     15.75 o 
   7   6   7      572.04      562.61     10.95 o 
   8   6   7      227.49      224.30      8.13 o 
   9   6   7      134.40      135.99      7.19 o 
  10   6   7      140.87      146.81      7.47 o 
  11   6   7      179.64      164.50     23.91 o 
  12   6   7       60.89       56.40      9.33 o 
  13   6   7      192.41      136.97     25.22 o 
  14   6   7        0.56        8.16      4.12 o 
   1   7   7      242.08      232.81      6.70 o 
   2   7   7      575.36      602.54     10.84 o 
   3   7   7        9.25        8.96      2.32 o 
   4   7   7      317.07      312.79      8.40 o 
   5   7   7      299.81      302.59      9.82 o 
   6   7   7        8.10        4.48      1.97 o 
   7   7   7      390.50      400.17     12.87 o 
   8   7   7      575.29      590.36     16.27 o 
   9   7   7        0.07        5.50      4.58 o 
  10   7   7      104.80       68.04     16.44 o 
  11   7   7        1.62        4.17      4.43 o 
  12   7   7      531.51      573.20     20.08 o 
  13   7   7      293.02      293.86     11.69 o 
   0   8   7      210.21      214.25     11.51 o 
   1   8   7      501.77      554.90     12.68 o 
   2   8   7      193.17      201.23     10.06 o 
   3   8   7      209.79      196.40      9.32 o 
   4   8   7       55.28       49.11      6.35 o 
   5   8   7      165.48      144.72     12.59 o 
   6   8   7       41.51       30.88      6.08 o 
   7   8   7      174.51      166.21      9.76 o 
   8   8   7      380.97      379.53     14.15 o 
   9   8   7      222.87      245.29     13.82 o 
  10   8   7      397.40      412.70     19.80 o 
  11   8   7      528.96      574.80     19.96 o 
   1   9   7      172.88      152.16      8.79 o 
   2   9   7      110.68       87.52     14.17 o 
   3   9   7      118.21      111.87      9.50 o 
   4   9   7      786.26      789.21     17.88 o 
   5   9   7      230.52      261.20      8.73 o 
   6   9   7      362.11      397.87     18.79 o 
   7   9   7      133.28      103.86     23.38 o 
   8   9   7       49.25       49.14     14.08 o 
   0  10   7       53.99       33.68     11.58 o 
   1  10   7       68.03       53.50      9.40 o 
   2  10   7      324.22      345.88     10.21 o 
   0   0   8    18781.32    17955.86    279.90 o 
   1   0   8        1.99       21.89      3.99 o 
   2   0   8     6158.38     6073.05     73.74 o 
   3   0   8      959.10     1084.73     20.17 o 
   4   0   8       49.36       51.07      8.46 o 
   5   0   8      292.03      343.14      6.73 o 
   6   0   8     1442.05     1423.22     21.50 o 
   7   0   8     1167.19     1125.77     28.44 o 
   8   0   8     2023.45     2064.02     28.17 o 
   9   0   8     1376.53     1393.87     19.66 o 
  10   0   8     1297.62     1391.52     23.11 o 
  11   0   8      472.98      406.98     13.93 o 
  12   0   8      425.31      421.71     12.12 o 
  13   0   8      198.99      166.97     10.05 o 
  14   0   8        0.23        5.65      8.87 o 
  15   0   8      142.69      130.03     36.11 o 
  16   0   8       41.67       30.68     18.90 o 
  17   0   8       61.53       34.23     15.65 o 
   1   1   8      849.17      938.93     10.94 o 
   2   1   8     2291.41     2246.31     24.38 o 
   3   1   8      675.07      658.26     10.54 o 
   4   1   8      469.39      413.71      5.19 o 
   5   1   8      298.33      275.24      3.56 o 
   6   1   8     1554.79     1515.71     23.03 o 
   7   1   8      408.16      428.21      5.21 o 
   8   1   8     1487.22     1484.20     15.19 o 
   9   1   8      569.21      602.93     11.73 o 
  10   1   8       14.31        9.78      2.33 o 
  11   1   8        0.83        1.34      1.23 o 
  12   1   8      155.10      136.43      5.26 o 
  13   1   8       64.72       63.71      8.77 o 
  14   1   8      461.86      477.81     13.82 o 
  15   1   8      259.96      270.01     10.59 o 
  16   1   8     1108.55     1211.44     33.73 o 
  17   1   8      117.48       88.86     25.31 o 
   0   2   8     1167.21     1424.89     13.67 o 
   1   2   8     1621.07     1773.60     12.12 o 
   2   2   8     1215.69     1143.43     16.81 o 
   3   2   8       19.54       24.44      2.40 o 
   4   2   8      177.85      177.65      3.84 o 
   5   2   8        0.00        0.73      1.20 o 
   6   2   8     1839.15     1856.21     24.82 o 
   7   2   8     1691.58     1823.58     17.53 o 
   8   2   8        0.18        3.35      1.14 o 
   9   2   8     1118.28     1057.54     13.27 o 
  10   2   8      570.19      517.39      9.34 o 
  11   2   8      331.34      307.61      9.35 o 
  12   2   8      587.72      546.97      9.84 o 
  13   2   8       26.29       22.55      4.16 o 
  14   2   8        6.24       10.36      3.71 o 
  15   2   8       18.90       16.14      3.42 o 
  16   2   8       13.06       18.86      8.04 o 
  17   2   8      105.56       75.50     25.77 o 
   1   3   8      803.67      786.14      9.20 o 
   2   3   8       10.36       10.68      1.50 o 
   3   3   8      212.25      191.06      3.52 o 
   4   3   8       17.14       18.45      2.38 o 
   5   3   8        4.41        4.58      1.47 o 
   6   3   8      251.68      259.49      3.84 o 
   7   3   8      271.57      287.38      3.79 o 
   8   3   8      116.98      104.33      3.26 o 
   9   3   8      473.07      463.53      7.55 o 
  10   3   8       41.34       40.79      5.11 o 
  11   3   8       61.35       38.79      6.09 o 
  12   3   8      410.29      414.64     10.67 o 
  13   3   8     1043.99     1039.49     21.55 o 
  14   3   8       51.33       54.19      9.39 o 
  15   3   8       15.73        7.64      4.75 o 
  16   3   8       10.33       11.63      4.82 o 
   0   4   8      103.73       95.93     18.24 o 
   1   4   8      355.65      314.53      6.41 o 
   2   4   8     1092.27     1052.52     12.71 o 
   3   4   8      217.05      224.05      5.26 o 
   4   4   8       14.08       21.53      2.71 o 
   5   4   8      762.35      807.95     10.68 o 
   6   4   8     2750.36     2632.67     38.52 o 
   7   4   8      490.64      486.09      7.90 o 
   8   4   8      988.92      967.08     15.98 o 
   9   4   8      341.51      346.26      8.61 o 
  10   4   8       60.42       70.86      8.01 o 
  11   4   8      513.25      504.20     10.55 o 
  12   4   8      119.87      112.50      9.06 o 
  13   4   8       35.67       26.18      4.71 o 
  14   4   8       48.40       38.77     10.05 o 
  15   4   8       45.87       33.17      8.58 o 
  16   4   8       17.11       12.03      5.81 o 
   1   5   8       11.86       16.15      3.65 o 
   2   5   8      169.57      165.96      5.54 o 
   3   5   8       30.71       27.03      3.11 o 
   4   5   8      928.53      947.58     11.53 o 
   5   5   8     1958.34     2020.88     28.66 o 
   6   5   8     1651.94     1722.75     21.24 o 
   7   5   8      270.39      266.54      7.10 o 
   8   5   8      197.70      200.13      8.55 o 
   9   5   8      115.62      103.09      4.87 o 
  10   5   8       51.01       50.91      7.39 o 
  11   5   8      212.74      208.80      5.76 o 
  12   5   8      108.64      100.61      8.95 o 
  13   5   8       11.35        7.43      4.28 o 
  14   5   8      777.39      851.43     15.40 o 
  15   5   8       71.30       43.95     11.90 o 
   0   6   8     4955.59     5130.65     78.37 o 
   1   6   8     4694.44     4916.02     54.11 o 
   2   6   8     1262.65     1299.73     24.91 o 
   3   6   8      442.25      425.03      9.48 o 
   4   6   8       54.46       55.76      5.69 o 
   5   6   8       34.44       19.30      3.18 o 
   6   6   8      142.05      136.36      8.59 o 
   7   6   8       30.16       30.99      4.65 o 
   8   6   8      330.09      331.39     10.05 o 
   9   6   8       61.23       54.62      8.52 o 
  10   6   8     1487.84     1572.06     27.33 o 
  11   6   8        6.64        6.35      3.17 o 
  12   6   8       99.25       86.48     16.21 o 
  13   6   8       55.12       48.91     12.71 o 
  14   6   8        0.44       12.69      5.18 o 
   1   7   8      161.84      169.94     14.16 o 
   2   7   8      476.82      504.75     12.29 o 
   3   7   8        3.71        3.51      2.36 o 
   4   7   8      850.92      860.84     15.45 o 
   5   7   8       22.77       20.75      3.40 o 
   6   7   8      344.73      357.23     10.58 o 
   7   7   8      371.34      389.90     12.54 o 
   8   7   8      239.18      242.05      9.54 o 
   9   7   8        1.68        3.68      3.04 o 
  10   7   8        2.91        8.08      4.44 o 
  11   7   8      148.66      104.93     21.12 o 
  12   7   8      478.52      445.32     14.84 o 
   0   8   8      470.69      394.93     17.28 o 
   1   8   8      186.08      166.17     10.86 o 
   2   8   8       26.68       28.73      4.33 o 
   3   8   8      116.92       91.33     10.99 o 
   4   8   8      148.52      122.03     16.14 o 
   5   8   8        1.80        5.09      2.69 o 
   6   8   8      179.63      159.39      8.89 o 
   7   8   8        9.04        5.03      4.64 o 
   8   8   8       83.16       59.04     11.64 o 
   9   8   8      165.22      177.53     16.97 o 
  10   8   8       48.54       44.95     11.47 o 
   1   9   8       80.49       65.04      9.89 o 
   2   9   8       37.19       24.74      5.52 o 
   3   9   8       39.63       30.56      5.56 o 
   4   9   8      123.59       91.09     15.49 o 
   5   9   8        5.26        5.85      2.66 o 
   6   9   8       24.72       32.14      8.39 o 
   7   9   8        0.50        6.20      4.37 o 
   1   1   9        7.86       18.34      2.57 o 
   2   1   9      911.41      895.70     14.02 o 
   3   1   9       37.34       42.48      4.54 o 
   4   1   9     2726.31     2520.65     33.44 o 
   5   1   9      307.39      355.30      5.19 o 
   6   1   9       31.23       32.32      3.05 o 
   7   1   9       59.31       81.64      7.50 o 
   8   1   9      137.49      118.07      3.69 o 
   9   1   9       63.21       55.49      4.03 o 
  10   1   9        2.66       -1.87      2.77 o 
  11   1   9      238.67      218.78      8.40 o 
  12   1   9     1536.95     1476.90     20.39 o 
  13   1   9        2.54        6.62      3.04 o 
  14   1   9      190.77      176.17      8.83 o 
  15   1   9       73.45       45.45     10.16 o 
  16   1   9       53.40       54.37     12.47 o 
  17   1   9      154.00      167.59     12.55 o 
   0   2   9     3954.42     3629.83     49.38 o 
   1   2   9       29.58       26.03      3.05 o 
   2   2   9     1930.91     1813.19     15.91 o 
   3   2   9      593.33      636.56     10.22 o 
   4   2   9      125.97      134.18      4.28 o 
   5   2   9      847.00      923.73     11.01 o 
   6   2   9        3.50        1.25      2.67 o 
   7   2   9      674.65      712.03      8.13 o 
   8   2   9     4138.93     3976.37     58.04 o 
   9   2   9      162.95      179.23      4.51 o 
  10   2   9     1492.40     1450.14     18.17 o 
  11   2   9      451.84      453.62      7.91 o 
  12   2   9     1335.30     1329.71     26.42 o 
  13   2   9       22.59       17.52      4.18 o 
  14   2   9      111.65       95.79      9.01 o 
  15   2   9      148.28      158.64     14.01 o 
  16   2   9        1.31       12.93      7.02 o 
   1   3   9       15.67        8.56      1.79 o 
   2   3   9      978.77      925.38     12.86 o 
   3   3   9        0.43        2.73      2.68 o 
   4   3   9     2431.33     2385.65     29.78 o 
   5   3   9        0.11        1.92      3.31 o 
   6   3   9     3668.29     3690.93     43.45 o 
   7   3   9     1119.62     1084.21     11.08 o 
   8   3   9      307.91      291.67      4.81 o 
   9   3   9      116.35       85.62      4.16 o 
  10   3   9        0.00        4.63      2.30 o 
  11   3   9       94.30       88.97      7.66 o 
  12   3   9       35.18       26.47      4.48 o 
  13   3   9        5.10        4.82      3.34 o 
  14   3   9      936.76      969.65     26.31 o 
  15   3   9       76.11       62.94     12.71 o 
  16   3   9      836.26      814.35     24.74 o 
   0   4   9      554.83      513.58     14.14 o 
   1   4   9       63.02       53.11      4.02 o 
   2   4   9     2680.94     2816.63     29.34 o 
   3   4   9      592.70      613.71     11.53 o 
   4   4   9     1201.40     1240.11     14.47 o 
   5   4   9     1565.66     1580.38     17.31 o 
   6   4   9      506.03      530.17      8.92 o 
   7   4   9     2186.76     2225.33     25.82 o 
   8   4   9      276.99      268.29      5.59 o 
   9   4   9       28.25       36.10      4.39 o 
  10   4   9      668.60      666.12     13.47 o 
  11   4   9       80.26       72.57     11.55 o 
  12   4   9      679.61      699.20     16.16 o 
  13   4   9        4.88        3.17      3.95 o 
  14   4   9       18.86       19.20      4.91 o 
  15   4   9       30.59       30.05      8.61 o 
   1   5   9      799.25      832.87     11.83 o 
   2   5   9      200.03      183.30      4.85 o 
   3   5   9       61.72       50.71      5.81 o 
   4   5   9       15.31       16.20      3.01 o 
   5   5   9      438.47      457.04      7.94 o 
   6   5   9       53.08       57.64      6.13 o 
   7   5   9       80.84       82.61     11.07 o 
   8   5   9      859.26      919.90     15.08 o 
   9   5   9        0.91        4.83      2.16 o 
  10   5   9      157.96      156.55      7.29 o 
  11   5   9      441.93      433.54     11.24 o 
  12   5   9      391.43      428.06     10.41 o 
  13   5   9       55.41       55.90     12.38 o 
  14   5   9       75.47       56.39     13.51 o 
   0   6   9     1066.08     1196.97     24.35 o 
   1   6   9       44.32       52.32      6.62 o 
   2   6   9      178.52      161.41      6.95 o 
   3   6   9      157.62      179.04      7.50 o 
   4   6   9        0.33        6.97      3.17 o 
   5   6   9        0.48        3.81      1.80 o 
   6   6   9        0.90        2.11      2.64 o 
   7   6   9       39.15       30.27      5.00 o 
   8   6   9       46.64       38.36      6.80 o 
   9   6   9       78.39       58.86     10.88 o 
  10   6   9       10.28       11.10      3.93 o 
  11   6   9        0.66        6.65      4.00 o 
  12   6   9      345.85      324.98     12.31 o 
  13   6   9       78.21       73.96     13.51 o 
   1   7   9      134.41      142.00     10.23 o 
   2   7   9      563.20      571.41     14.21 o 
   3   7   9      126.89      122.09      8.94 o 
   4   7   9      120.40      109.19     14.16 o 
   5   7   9      112.24      100.36      7.21 o 
   6   7   9      140.46      133.11     17.29 o 
   7   7   9       95.06       85.39     11.81 o 
   8   7   9      237.97      229.83     10.77 o 
   9   7   9       20.44       12.61      4.64 o 
  10   7   9       19.99       10.34      3.70 o 
  11   7   9      340.78      358.36     15.83 o 
  12   7   9       33.26       27.17      9.67 o 
   0   8   9     3340.80     3631.02     55.65 o 
   1   8   9       67.07       69.49      8.12 o 
   2   8   9      795.54      817.54     22.14 o 
   3   8   9       11.31        7.98      2.96 o 
   4   8   9       32.62       33.93      4.65 o 
   5   8   9       23.24       24.19      5.70 o 
   6   8   9        0.38       -0.11      3.07 o 
   7   8   9       25.08       24.12      6.23 o 
   8   8   9      501.08      530.49     16.41 o 
   9   8   9       18.31       17.38      7.04 o 
   1   9   9       48.05       37.14      7.97 o 
   2   9   9        3.06        4.77      2.59 o 
   3   9   9       32.29       21.24      4.28 o 
   4   9   9      680.54      769.45     19.09 o 
   5   9   9       86.55       58.79     11.85 o 
   6   9   9      827.63      883.26     27.48 o 
   0   0  10    20412.48    20982.54     88.01 o 
   1   0  10       80.65      137.57      9.61 o 
   2   0  10     1426.69     1401.08     18.55 o 
   3   0  10       17.55       42.04      5.87 o 
   4   0  10     1388.77     1533.19     24.62 o 
   5   0  10      972.31     1046.11     24.76 o 
   6   0  10      233.35      252.74      6.15 o 
   7   0  10       52.42       44.42      3.97 o 
   8   0  10     4093.31     3942.64     50.40 o 
   9   0  10        3.20       11.91      3.55 o 
  10   0  10     3249.08     3234.45     49.58 o 
  11   0  10      512.53      448.75     12.02 o 
  12   0  10        1.54        3.12      2.30 o 
  13   0  10      138.47       94.89     25.16 o 
  14   0  10      309.63      333.15     16.20 o 
  15   0  10      179.55      169.45     20.46 o 
  16   0  10      703.88      744.45     36.82 o 
   1   1  10      212.60      200.74      3.91 o 
   2   1  10      219.59      185.30      3.75 o 
   3   1  10      102.79      103.20      3.45 o 
   4   1  10     2642.60     2536.57     25.80 o 
   5   1  10     1002.50     1044.47     12.35 o 
   6   1  10      873.67      837.02      8.91 o 
   7   1  10      232.08      242.78      6.50 o 
   8   1  10     1408.09     1400.67     16.71 o 
   9   1  10      304.95      310.11      6.25 o 
  10   1  10     1128.55     1089.01     18.20 o 
  11   1  10      252.77      264.13      5.49 o 
  12   1  10      903.78      910.72     17.78 o 
  13   1  10        6.55        3.07      2.92 o 
  14   1  10     1399.28     1408.50     31.28 o 
  15   1  10       48.61       29.81      9.65 o 
  16   1  10      461.95      467.39     19.82 o 
   0   2  10      545.23      657.46     11.71 o 
   1   2  10       13.97       25.70      2.98 o 
   2   2  10      542.83      515.49      8.60 o 
   3   2  10      267.93      274.14      6.33 o 
   4   2  10      894.85     1006.85     15.07 o 
   5   2  10      275.83      251.25      4.62 o 
   6   2  10      451.66      431.93      6.63 o 
   7   2  10      858.95      819.57     11.36 o 
   8   2  10      724.68      710.56     11.91 o 
   9   2  10      142.54      127.33      4.95 o 
  10   2  10      265.41      264.26     10.24 o 
  11   2  10      143.29      149.57      7.95 o 
  12   2  10      405.70      390.35      9.97 o 
  13   2  10       10.85       11.16      3.36 o 
  14   2  10      270.48      262.29      9.37 o 
  15   2  10       27.25       17.06      5.71 o 
  16   2  10        2.98        8.71      4.53 o 
   1   3  10        8.28        9.72      1.90 o 
   2   3  10      412.09      482.68      7.63 o 
   3   3  10      152.92      153.56      9.53 o 
   4   3  10       47.64       50.93      5.93 o 
   5   3  10      866.03      858.56     12.42 o 
   6   3  10      375.90      351.03      7.27 o 
   7   3  10       90.11       89.53      4.95 o 
   8   3  10       90.36       69.15      5.65 o 
   9   3  10        8.26        8.28      1.72 o 
  10   3  10        1.34        5.62      3.02 o 
  11   3  10       15.60       17.29      3.36 o 
  12   3  10       38.69       41.86      6.52 o 
  13   3  10      215.01      213.20      8.09 o 
  14   3  10       19.72       23.24      5.88 o 
  15   3  10       19.16       15.84      7.54 o 
  16   3  10        0.00        3.21      4.48 o 
   0   4  10      696.46      681.60     15.85 o 
   1   4  10       35.67       27.43      3.88 o 
   2   4  10      599.48      562.62      9.60 o 
   3   4  10        1.83        5.41      1.77 o 
   4   4  10      873.18      917.27     13.91 o 
   5   4  10      790.64      838.15     13.18 o 
   6   4  10      218.78      175.41      5.41 o 
   7   4  10      653.88      673.12     11.12 o 
   8   4  10      121.42      125.11      6.84 o 
   9   4  10        6.07        4.43      3.45 o 
  10   4  10      918.98      942.56     18.59 o 
  11   4  10        6.83        7.84      2.85 o 
  12   4  10      453.22      453.36     10.81 o 
  13   4  10       20.99       22.51      4.32 o 
  14   4  10        8.12        5.99      4.74 o 
  15   4  10      176.08      184.52     36.42 o 
   1   5  10      542.98      538.51      9.50 o 
   2   5  10       30.37       20.11      3.40 o 
   3   5  10      513.23      499.02     10.58 o 
   4   5  10       75.55       71.66      6.99 o 
   5   5  10        0.73       -1.45      3.19 o 
   6   5  10     1728.46     1793.79     31.25 o 
   7   5  10       77.07       70.66      9.35 o 
   8   5  10      510.80      491.33     11.88 o 
   9   5  10        0.79        1.55      2.48 o 
  10   5  10        0.10        3.02      3.06 o 
  11   5  10      149.31      157.54      8.74 o 
  12   5  10        9.80        7.34      3.00 o 
  13   5  10       29.66       26.13      6.07 o 
  14   5  10      576.67      606.25     18.99 o 
   0   6  10     1620.85     1757.44     39.37 o 
   1   6  10      721.58      711.21     13.35 o 
   2   6  10      311.90      354.21     10.27 o 
   3   6  10      204.95      210.80     10.52 o 
   4   6  10       44.92       37.97      5.79 o 
   5   6  10        3.37        4.03      3.14 o 
   6   6  10      122.35      121.94     14.07 o 
   7   6  10      140.38      135.05      8.90 o 
   8   6  10     1101.19     1221.55     29.66 o 
   9   6  10        5.74        4.84      3.63 o 
  10   6  10     2232.95     2554.47     59.14 o 
  11   6  10       69.80       52.35     12.50 o 
  12   6  10     1190.07     1244.32     31.51 o 
  13   6  10      303.14      317.73     12.21 o 
   1   7  10        1.36        3.90      2.99 o 
   2   7  10       71.69       65.61      8.03 o 
   3   7  10        6.31        7.72      2.02 o 
   4   7  10     1406.88     1449.12     31.49 o 
   5   7  10        3.19        4.39      3.67 o 
   6   7  10      472.50      494.85     12.42 o 
   7   7  10      255.70      275.26     10.17 o 
   8   7  10      245.37      250.13     12.33 o 
   9   7  10       15.68       12.05      3.75 o 
  10   7  10        0.25        4.17      3.84 o 
  11   7  10       19.28       10.81      4.11 o 
   0   8  10     1259.80     1255.42     44.29 o 
   1   8  10      751.26      695.13     14.02 o 
   2   8  10      664.79      637.47     14.10 o 
   3   8  10       19.23       12.09      3.58 o 
   4   8  10       25.58       23.17      4.45 o 
   5   8  10       80.22       66.82      9.24 o 
   6   8  10        0.26        3.34      3.97 o 
   7   8  10        4.16        5.84      4.09 o 
   8   8  10      246.15      262.17     14.39 o 
   1   9  10       42.76       30.25      7.33 o 
   2   9  10       32.24       18.32      4.94 o 
   3   9  10      129.35       96.41     11.68 o 
   4   9  10       54.85       40.96      9.60 o 
   5   9  10      130.70       90.76     19.08 o 
   1   1  11      160.86      185.31      4.48 o 
   2   1  11      367.45      362.90      6.24 o 
   3   1  11       42.09       45.72      4.07 o 
   4   1  11      118.04      104.35      4.93 o 
   5   1  11      454.66      462.16      6.92 o 
   6   1  11      335.93      321.51      6.39 o 
   7   1  11     2514.50     2597.58     27.72 o 
   8   1  11     1732.45     1753.04     21.22 o 
   9   1  11       23.74       15.25      2.61 o 
  10   1  11       92.87       96.63      5.29 o 
  11   1  11      177.90      138.12      6.67 o 
  12   1  11      720.89      671.84     16.38 o 
  13   1  11      140.76      147.48     13.48 o 
  14   1  11       89.80       80.69     15.19 o 
  15   1  11      128.07      118.39     10.00 o 
  16   1  11      156.86      167.52     26.28 o 
   0   2  11     3527.65     3528.02     47.87 o 
   1   2  11      594.71      613.17      8.95 o 
   2   2  11     3030.08     3160.24     45.40 o 
   3   2  11     1120.50     1108.91     19.83 o 
   4   2  11       13.97       10.74      2.22 o 
   5   2  11       30.04       20.65      3.72 o 
   6   2  11     3063.30     3073.68     45.52 o 
   7   2  11       10.60        8.60      3.00 o 
   8   2  11     2813.97     2826.50     30.70 o 
   9   2  11       13.09        7.47      2.28 o 
  10   2  11      669.46      713.66     14.64 o 
  11   2  11      183.23      181.00      7.79 o 
  12   2  11      329.45      356.44     11.81 o 
  13   2  11      158.41      165.08      8.85 o 
  14   2  11        4.31        3.53      3.36 o 
  15   2  11        9.20       12.77      4.98 o 
  16   2  11       82.97       60.40     17.56 o 
   1   3  11       14.66       10.86      2.52 o 
   2   3  11      553.26      581.85     10.85 o 
   3   3  11      488.41      447.20      8.74 o 
   4   3  11       44.85       43.83      5.32 o 
   5   3  11        0.34        4.17      2.57 o 
   6   3  11     1166.93     1105.79     14.32 o 
   7   3  11      489.46      511.96      8.38 o 
   8   3  11      634.01      653.74     11.50 o 
   9   3  11      137.22      141.64      8.18 o 
  10   3  11        7.15        8.03      3.11 o 
  11   3  11      116.80      121.36     10.39 o 
  12   3  11       35.58       33.92      5.59 o 
  13   3  11      914.71      953.74     19.33 o 
  14   3  11     1428.36     1599.64     28.09 o 
  15   3  11      110.15       74.99     16.81 o 
   0   4  11      182.72      156.77      6.60 o 
   1   4  11        2.24        2.53      2.09 o 
   2   4  11     1676.31     1737.84     26.78 o 
   3   4  11       82.34       80.12      6.31 o 
   4   4  11      618.13      666.82     15.39 o 
   5   4  11      269.47      248.11      8.42 o 
   6   4  11       31.28       23.02      3.70 o 
   7   4  11       21.94       24.28      4.29 o 
   8   4  11       22.87       18.29      3.58 o 
   9   4  11      600.31      632.59     12.72 o 
  10   4  11     1361.27     1392.98     28.07 o 
  11   4  11      597.00      615.21     13.67 o 
  12   4  11      356.22      356.77     11.04 o 
  13   4  11      315.16      332.35      9.47 o 
  14   4  11       17.48       12.09      5.53 o 
   1   5  11       99.25       95.76     13.21 o 
   2   5  11      889.19      905.27     18.83 o 
   3   5  11       76.31       73.70      9.68 o 
   4   5  11      431.99      443.21     12.19 o 
   5   5  11      833.12      862.10     18.09 o 
   6   5  11      292.16      282.87      8.28 o 
   7   5  11       49.42       36.72      6.07 o 
   8   5  11       80.02       74.93      9.81 o 
   9   5  11       25.51       20.38      4.30 o 
  10   5  11        7.39       10.63      3.71 o 
  11   5  11       19.11       16.55      4.67 o 
  12   5  11        2.01        6.47      3.30 o 
  13   5  11      132.11       98.45     20.67 o 
   0   6  11       93.00       69.11     14.04 o 
   1   6  11       13.52        7.71      3.54 o 
   2   6  11       20.40       19.51      3.66 o 
   3   6  11       67.80       58.44      7.51 o 
   4   6  11       32.20       20.97      3.75 o 
   5   6  11      359.32      356.72     19.06 o 
   6   6  11        4.02        6.00      3.62 o 
   7   6  11      270.54      268.61     10.34 o 
   8   6  11        6.96        5.74      3.41 o 
   9   6  11       72.51       62.95     10.87 o 
  10   6  11        0.01        2.38      3.24 o 
  11   6  11       15.46       16.36      4.60 o 
  12   6  11        8.64        9.53      5.39 o 
   1   7  11      125.63      102.85     13.48 o 
   2   7  11      112.60       98.23     11.47 o 
   3   7  11      110.88      105.10     15.43 o 
   4   7  11      283.90      276.89     10.50 o 
   5   7  11      216.76      222.22     15.47 o 
   6   7  11      168.89      161.60     14.91 o 
   7   7  11       42.97       34.97      7.13 o 
   8   7  11       46.07       29.97      7.46 o 
   9   7  11        5.53        8.14      3.40 o 
  10   7  11      328.32      323.15     11.32 o 
   0   8  11     2953.68     3674.72    114.91 o 
   1   8  11       23.30        8.76      3.95 o 
   2   8  11      240.47      257.89     13.91 o 
   3   8  11       27.89       24.96      5.48 o 
   4   8  11       11.23        7.05      3.89 o 
   5   8  11       13.94       14.39      5.59 o 
   6   8  11        4.93        4.08      3.64 o 
   7   8  11      109.51       70.68     14.90 o 
   1   9  11      208.85      183.26     10.58 o 
   2   9  11       45.45       29.33      5.70 o 
   3   9  11       85.15       50.11     12.57 o 
   0   0  12     4784.97     4738.78     83.83 o 
   1   0  12      438.13      386.58      7.46 o 
   2   0  12      615.79      579.51     10.72 o 
   3   0  12     1009.65     1029.03     15.79 o 
   4   0  12      778.64      815.58     17.05 o 
   5   0  12      904.92      927.44     26.47 o 
   6   0  12      463.43      432.80     12.11 o 
   7   0  12     4411.08     4730.47    112.68 o 
   8   0  12     6884.55     6951.55    137.32 o 
   9   0  12      848.45      812.55     19.25 o 
  10   0  12      823.63      763.68     19.15 o 
  11   0  12      260.13      281.93     12.58 o 
  12   0  12       12.27       11.06      3.97 o 
  13   0  12      633.11      598.36     26.13 o 
  14   0  12       58.43       40.85     15.94 o 
  15   0  12      377.17      401.41     34.82 o 
   1   1  12      147.60      175.70      4.13 o 
   2   1  12      369.25      355.65      6.21 o 
   3   1  12      838.39      843.43     10.78 o 
   4   1  12     1986.73     1982.27     19.43 o 
   5   1  12     1149.97     1144.78     13.76 o 
   6   1  12      171.80      156.68      3.75 o 
   7   1  12      158.76      174.74      6.60 o 
   8   1  12       32.70       28.84      3.31 o 
   9   1  12      558.77      569.64     12.29 o 
  10   1  12      131.14      134.49      5.29 o 
  11   1  12       85.42       63.43      8.67 o 
  12   1  12      229.68      210.63     10.14 o 
  13   1  12      697.33      710.05     20.34 o 
  14   1  12      451.89      441.96     15.18 o 
  15   1  12      510.94      546.15     19.00 o 
   0   2  12        7.28       -1.32      4.34 o 
   1   2  12     1145.93     1237.03     17.33 o 
   2   2  12      642.00      653.65      8.90 o 
   3   2  12       62.47       46.36      5.43 o 
   4   2  12     1457.19     1585.65     25.93 o 
   5   2  12     1472.34     1483.23     16.61 o 
   6   2  12       18.21       20.96      2.82 o 
   7   2  12      165.27      165.83      4.94 o 
   8   2  12       28.00       23.72      3.76 o 
   9   2  12      753.52      760.08     13.41 o 
  10   2  12        9.20        6.31      2.44 o 
  11   2  12        3.86        2.91      3.27 o 
  12   2  12       26.45       24.54      4.11 o 
  13   2  12        3.65        7.82      3.12 o 
  14   2  12       13.06       10.33      4.21 o 
  15   2  12       35.76       31.98      7.49 o 
   1   3  12       67.78       80.54      8.01 o 
   2   3  12       65.27       65.21      5.81 o 
   3   3  12      414.66      395.86      9.03 o 
   4   3  12      457.29      456.59      8.48 o 
   5   3  12        5.29        4.85      2.04 o 
   6   3  12      188.56      173.22      4.66 o 
   7   3  12      328.62      330.80      6.77 o 
   8   3  12      148.83      161.52      9.42 o 
   9   3  12       36.68       37.19      5.14 o 
  10   3  12      175.83      163.53      9.45 o 
  11   3  12      151.24      154.81     10.29 o 
  12   3  12       18.58        8.71      3.19 o 
  13   3  12        9.19        4.11      3.43 o 
  14   3  12        3.76        2.53      4.47 o 
   0   4  12      630.41      558.82     12.89 o 
   1   4  12     1349.83     1436.44     21.16 o 
   2   4  12     1096.90     1018.65     14.69 o 
   3   4  12       41.35       29.86      4.50 o 
   4   4  12       43.04       31.96      4.40 o 
   5   4  12       58.69       58.02      6.20 o 
   6   4  12        0.15        2.41      2.05 o 
   7   4  12       10.45       14.66      4.50 o 
   8   4  12       18.67       15.62      2.75 o 
   9   4  12      214.24      223.86      7.93 o 
  10   4  12       45.92       39.18      5.37 o 
  11   4  12      242.06      229.31     11.17 o 
  12   4  12      247.51      223.98      8.16 o 
  13   4  12        1.14       -0.84      4.10 o 
  14   4  12       60.60       45.41     14.84 o 
   1   5  12       39.69       47.30      6.11 o 
   2   5  12      350.41      345.10      9.96 o 
   3   5  12      515.83      515.93     18.88 o 
   4   5  12       63.72       53.35      7.81 o 
   5   5  12     1205.32     1240.85     22.11 o 
   6   5  12      256.25      251.35     12.11 o 
   7   5  12       60.37       52.42      8.05 o 
   8   5  12       40.11       31.85      4.35 o 
   9   5  12      148.60      167.46     12.02 o 
  10   5  12       45.02       40.55      6.51 o 
  11   5  12       33.36       20.97      5.31 o 
  12   5  12      124.10      120.71     11.87 o 
  13   5  12       17.88       12.26      4.17 o 
   0   6  12      604.84      693.52     23.68 o 
   1   6  12      532.72      554.10     16.95 o 
   2   6  12      357.69      389.29     12.47 o 
   3   6  12      403.56      381.56     11.65 o 
   4   6  12       13.23       13.39      6.69 o 
   5   6  12      111.38       98.80     15.67 o 
   6   6  12      223.44      220.86     15.07 o 
   7   6  12        4.69        6.58      4.38 o 
   8   6  12      411.90      441.12     13.53 o 
   9   6  12      184.80      171.46     12.71 o 
  10   6  12      376.06      454.90     10.87 o 
  11   6  12      331.88      316.76     10.61 o 
   1   7  12        1.32        5.35      3.50 o 
   2   7  12       13.58        9.67      3.16 o 
   3   7  12      358.59      385.53     12.71 o 
   4   7  12      371.88      411.71     11.25 o 
   5   7  12      832.75      890.18     19.94 o 
   6   7  12      438.07      454.94     16.92 o 
   7   7  12      427.03      460.56     11.67 o 
   8   7  12      307.61      333.91     12.21 o 
   9   7  12       60.82       38.76      8.43 o 
   0   8  12     1757.94     1658.92     59.30 o 
   1   8  12      146.20      124.18     17.56 o 
   2   8  12       84.05       63.03     11.13 o 
   3   8  12       25.76       11.42      4.45 o 
   4   8  12        0.07        5.36      3.69 o 
   5   8  12        7.82        6.45      3.28 o 
   6   8  12       10.92        9.91      3.57 o 
   1   1  13      114.30      101.94      4.83 o 
   2   1  13        9.34       14.16      2.63 o 
   3   1  13      315.69      322.23      6.69 o 
   4   1  13      296.06      281.31      4.15 o 
   5   1  13     1924.00     1958.56     19.98 o 
   6   1  13      606.10      605.94     11.24 o 
   7   1  13      318.63      312.59      7.06 o 
   8   1  13      558.43      553.10      9.58 o 
   9   1  13      367.76      366.72      8.03 o 
  10   1  13      215.84      188.13      6.49 o 
  11   1  13       20.31        9.80      3.33 o 
  12   1  13       44.42       39.90      6.51 o 
  13   1  13       18.94       18.11      6.14 o 
  14   1  13        3.65        4.21      3.28 o 
  15   1  13      807.75      840.85     27.03 o 
   0   2  13     2559.51     2709.93     43.78 o 
   1   2  13     1300.78     1199.71     14.15 o 
   2   2  13      485.28      441.08      7.69 o 
   3   2  13      910.87      898.82     11.93 o 
   4   2  13      442.25      472.44      8.46 o 
   5   2  13       45.54       43.08      4.22 o 
   6   2  13      287.07      267.14      7.88 o 
   7   2  13      158.93      143.49      6.25 o 
   8   2  13      108.92       95.32      9.31 o 
   9   2  13      474.10      455.29     10.24 o 
  10   2  13      263.07      268.10      9.74 o 
  11   2  13      987.14      938.82     17.22 o 
  12   2  13       26.27       18.66      4.16 o 
  13   2  13      120.42       82.21     13.77 o 
  14   2  13        0.40        5.15      4.33 o 
   1   3  13     1295.14     1266.21     19.15 o 
   2   3  13        0.36        5.38      2.46 o 
   3   3  13     2532.26     2593.09     43.39 o 
   4   3  13       35.47       34.40      3.50 o 
   5   3  13     1013.93     1052.32     17.70 o 
   6   3  13        1.59        2.22      1.70 o 
   7   3  13      700.35      697.81     14.15 o 
   8   3  13       71.62       59.11      6.68 o 
   9   3  13      191.44      207.15     12.32 o 
  10   3  13       36.25       34.60      5.97 o 
  11   3  13      483.06      499.76     13.73 o 
  12   3  13       62.04       48.21      9.62 o 
  13   3  13      221.60      210.23      9.29 o 
  14   3  13      284.03      277.67     12.43 o 
   0   4  13       14.08       12.15      4.48 o 
   1   4  13      356.89      432.34     11.50 o 
   2   4  13        2.44        1.88      2.90 o 
   3   4  13      801.16      852.72     17.14 o 
   4   4  13        5.93       13.59      3.50 o 
   5   4  13       18.70       14.23      3.74 o 
   6   4  13       10.97       14.40      3.02 o 
   7   4  13      506.47      492.20     11.60 o 
   8   4  13      244.09      273.34     11.94 o 
   9   4  13      525.75      525.75     13.76 o 
  10   4  13      645.26      709.62     15.31 o 
  11   4  13      629.80      672.41     16.00 o 
  12   4  13      201.65      200.57     15.94 o 
  13   4  13      368.29      405.31     12.66 o 
   1   5  13      114.64      108.05     15.38 o 
   2   5  13        3.88        5.00      3.34 o 
   3   5  13        5.66        5.72      2.51 o 
   4   5  13      292.70      307.77     12.91 o 
   5   5  13        0.07        2.65      2.68 o 
   6   5  13       19.55       16.74      4.80 o 
   7   5  13      595.56      658.90     17.02 o 
   8   5  13        0.86        4.11      2.71 o 
   9   5  13       10.90        9.98      2.87 o 
  10   5  13       76.25       74.22     13.04 o 
  11   5  13       23.09       15.06      4.41 o 
  12   5  13       30.10       27.37      6.30 o 
   0   6  13       71.11       77.52     16.72 o 
   1   6  13       61.21       62.34      8.20 o 
   2   6  13      135.25      121.08     13.13 o 
   3   6  13      376.92      381.95     12.26 o 
   4   6  13      167.69      183.34     10.43 o 
   5   6  13      175.28      172.98     11.63 o 
   6   6  13       50.81       47.03      8.99 o 
   7   6  13       48.69       37.88      6.79 o 
   8   6  13      331.39      333.35     10.69 o 
   9   6  13       68.44       52.93      8.12 o 
  10   6  13      144.31      162.77     11.45 o 
   1   7  13       23.56       16.69      5.37 o 
   2   7  13       39.61       29.14      7.41 o 
   3   7  13      431.14      439.30     14.08 o 
   4   7  13        0.07        6.10      4.41 o 
   5   7  13      680.30      691.52     16.23 o 
   6   7  13        9.65        9.47      4.00 o 
   7   7  13        0.66        2.46      4.83 o 
   8   7  13        0.41       -0.75      4.48 o 
   0   8  13      106.31       89.91     22.70 o 
   1   8  13      331.95      331.44     14.05 o 
   2   8  13       15.63       17.83      4.98 o 
   3   8  13      331.54      363.25     14.34 o 
   4   8  13       52.98       33.52      9.36 o 
   0   0  14        0.74        3.22      5.69 o 
   1   0  14     1287.36     1272.36     17.69 o 
   2   0  14      434.51      481.06     11.43 o 
   3   0  14     5489.44     5681.12     75.16 o 
   4   0  14      431.92      450.16      9.26 o 
   5   0  14      141.32      164.43      8.62 o 
   6   0  14     4099.82     4568.61    102.84 o 
   7   0  14      851.47      914.66     16.86 o 
   8   0  14      992.60     1040.67     25.54 o 
   9   0  14      281.08      269.56     14.45 o 
  10   0  14       18.42       16.29      4.77 o 
  11   0  14      541.89      573.32     18.50 o 
  12   0  14       52.05       42.93     14.93 o 
  13   0  14      546.10      585.12     26.82 o 
  14   0  14      209.74      170.62     33.44 o 
   1   1  14       79.41       73.92      5.92 o 
   2   1  14       59.90       58.70      5.71 o 
   3   1  14     1128.32     1149.94     12.91 o 
   4   1  14      610.53      618.29      8.68 o 
   5   1  14      356.48      343.57      7.19 o 
   6   1  14       74.39       67.44      6.92 o 
   7   1  14     1444.18     1505.71     25.49 o 
   8   1  14      329.71      339.48      8.50 o 
   9   1  14      661.98      655.08     12.40 o 
  10   1  14        0.08        0.96      2.84 o 
  11   1  14        7.78        5.52      3.39 o 
  12   1  14        8.13        9.21      2.99 o 
  13   1  14     1193.08     1212.20     22.81 o 
  14   1  14      117.47       83.26     20.49 o 
   0   2  14       88.03       82.45      9.04 o 
   1   2  14      323.74      364.29      6.98 o 
   2   2  14      123.35      105.20      6.07 o 
   3   2  14      226.82      204.08      4.31 o 
   4   2  14       79.26      103.25      9.77 o 
   5   2  14      184.05      186.72      6.12 o 
   6   2  14      486.87      522.16      8.50 o 
   7   2  14      242.65      249.77      6.74 o 
   8   2  14      453.83      446.15      9.86 o 
   9   2  14     2017.83     2113.34     40.86 o 
  10   2  14       80.12       72.63      8.53 o 
  11   2  14       74.98       68.84     10.01 o 
  12   2  14        2.68        4.92      3.35 o 
  13   2  14       50.94       38.21      9.35 o 
   1   3  14       16.64       14.10      2.86 o 
   2   3  14      191.53      192.39      9.26 o 
   3   3  14      102.39      120.05      7.45 o 
   4   3  14       81.84       78.83      7.46 o 
   5   3  14       89.15       92.66      9.44 o 
   6   3  14        0.02        6.51      2.03 o 
   7   3  14     1022.88     1009.80     17.68 o 
   8   3  14      239.76      228.22      7.43 o 
   9   3  14       53.19       51.28      6.84 o 
  10   3  14       47.09       37.00      4.57 o 
  11   3  14        0.34        0.55      3.18 o 
  12   3  14      246.34      253.85      9.66 o 
  13   3  14       24.60       18.33      4.89 o 
   0   4  14      332.44      293.49      9.49 o 
   1   4  14      724.31      782.54     14.37 o 
   2   4  14      123.24      115.83      9.71 o 
   3   4  14        7.45        2.44      2.86 o 
   4   4  14        2.77        3.83      2.96 o 
   5   4  14        1.95        5.70      2.61 o 
   6   4  14        1.57        1.66      3.38 o 
   7   4  14        2.41        3.13      2.40 o 
   8   4  14       92.66       87.94     11.82 o 
   9   4  14      447.48      478.22     12.25 o 
  10   4  14        0.01        1.99      2.67 o 
  11   4  14      483.85      522.69     12.54 o 
  12   4  14       64.81       44.94      7.80 o 
   1   5  14      149.19      131.33      8.82 o 
   2   5  14      104.00       89.94      7.93 o 
   3   5  14      560.26      541.47     12.39 o 
   4   5  14      259.76      261.13     11.23 o 
   5   5  14     1207.55     1283.34     29.04 o 
   6   5  14      183.84      204.55     12.02 o 
   7   5  14      576.09      615.67     15.05 o 
   8   5  14       28.49       22.55      4.33 o 
   9   5  14       90.68       97.89      9.79 o 
  10   5  14      323.83      337.39     10.98 o 
  11   5  14        8.47        7.49      3.56 o 
   0   6  14       40.33       26.16      7.61 o 
   1   6  14      909.48      978.14     19.00 o 
   2   6  14        0.75        1.16      4.40 o 
   3   6  14      162.63      136.86     12.52 o 
   4   6  14       65.08       50.46      9.24 o 
   5   6  14        0.83        7.89      4.68 o 
   6   6  14        0.55        2.29      3.82 o 
   7   6  14      133.61      142.85     14.89 o 
   8   6  14       39.20       33.92      7.46 o 
   9   6  14      801.24      837.41     19.98 o 
   1   7  14       80.15       66.04     11.37 o 
   2   7  14      103.91       79.18     12.25 o 
   3   7  14       70.90       55.97      9.46 o 
   4   7  14      100.49       75.23     14.40 o 
   5   7  14      907.38      991.88     27.24 o 
   6   7  14       81.45       58.51     14.25 o 
   7   7  14      270.69      266.62     18.93 o 
   0   8  14       86.52       78.21     23.83 o 
   1   8  14      228.64      232.22     14.39 o 
   1   1  15       13.51       18.74      2.28 o 
   2   1  15      285.24      280.77      5.64 o 
   3   1  15       87.15       93.64      7.95 o 
   4   1  15      252.35      272.02      6.36 o 
   5   1  15      163.55      169.49      6.38 o 
   6   1  15      132.11      152.36      8.54 o 
   7   1  15      142.40      140.39      9.95 o 
   8   1  15      279.18      287.68      8.41 o 
   9   1  15        4.12        5.25      2.35 o 
  10   1  15        2.58        4.46      2.61 o 
  11   1  15       12.08       11.06      3.01 o 
  12   1  15       84.62       63.39     13.28 o 
  13   1  15      228.12      248.60     14.61 o 
   0   2  15      343.62      321.88     10.20 o 
   1   2  15     1020.50     1010.41     17.53 o 
   2   2  15       16.05        7.40      2.02 o 
   3   2  15      277.66      294.52      6.71 o 
   4   2  15      728.78      777.56     15.28 o 
   5   2  15      154.25      142.83      8.60 o 
   6   2  15       47.77       43.13      5.38 o 
   7   2  15     1019.71     1078.58     18.24 o 
   8   2  15      202.07      205.38      6.47 o 
   9   2  15     1236.31     1328.91     25.75 o 
  10   2  15       95.83       97.19     14.54 o 
  11   2  15      856.27      919.27     21.29 o 
  12   2  15      251.54      265.49     10.40 o 
  13   2  15      125.56       82.87     21.07 o 
   1   3  15      113.34      105.00     10.08 o 
   2   3  15       10.36        8.84      2.93 o 
   3   3  15      757.72      767.35     14.23 o 
   4   3  15       81.25       92.26     10.17 o 
   5   3  15     1536.03     1554.69     26.15 o 
   6   3  15      775.16      825.75     15.45 o 
   7   3  15      605.70      601.55     17.41 o 
   8   3  15      144.54      140.93     10.24 o 
   9   3  15     1422.17     1512.86     27.19 o 
  10   3  15        0.20        5.30      3.66 o 
  11   3  15       16.53        7.32      3.41 o 
  12   3  15        0.01        0.51      3.55 o 
   0   4  15       33.17       18.33      6.75 o 
   1   4  15     1812.99     1935.81     29.19 o 
   2   4  15      160.46      144.64      8.89 o 
   3   4  15      351.33      313.96     15.02 o 
   4   4  15       15.12       21.11      4.52 o 
   5   4  15      228.02      214.21      8.56 o 
   6   4  15      192.57      205.72      9.73 o 
   7   4  15      242.94      231.05      7.49 o 
   8   4  15        2.90        3.65      3.36 o 
   9   4  15      814.30      829.20     18.24 o 
  10   4  15       65.20       51.23      8.91 o 
  11   4  15      108.66      105.35     10.56 o 
   1   5  15       13.47        9.83      3.61 o 
   2   5  15      204.09      183.85      9.73 o 
   3   5  15      530.52      511.22     12.40 o 
   4   5  15        4.39        8.63      4.00 o 
   5   5  15      182.01      188.38     11.08 o 
   6   5  15        0.57        5.36      3.30 o 
   7   5  15       45.43       37.52      7.13 o 
   8   5  15        0.33       -0.09      3.68 o 
   9   5  15       55.11       36.57      9.25 o 
  10   5  15       74.78       54.99     11.71 o 
   0   6  15      293.36      294.92     15.45 o 
   1   6  15      143.08      120.17     14.46 o 
   2   6  15        2.65        1.77      3.50 o 
   3   6  15       35.00       37.71      6.22 o 
   4   6  15        1.26        5.61      3.65 o 
   5   6  15       10.38       12.93      4.09 o 
   6   6  15       57.85       47.84      9.01 o 
   7   6  15       51.30       37.74      7.42 o 
   8   6  15        9.30        9.99      4.04 o 
   1   7  15       12.82       12.88      3.73 o 
   2   7  15       94.66       76.82     15.79 o 
   3   7  15        1.56        0.25      4.95 o 
   4   7  15       68.57       50.81      9.04 o 
   5   7  15      204.28      196.58     18.89 o 
   0   0  16        7.62       13.48      3.50 o 
   1   0  16     1664.05     1670.72     43.85 o 
   2   0  16       33.15       25.87      4.59 o 
   3   0  16     2124.91     2394.84     64.25 o 
   4   0  16       18.51       17.09      4.11 o 
   5   0  16        0.11        6.91      3.38 o 
   6   0  16     1052.68     1120.63     28.73 o 
   7   0  16        8.02        6.31      2.97 o 
   8   0  16     1047.33     1092.54     24.53 o 
   9   0  16       90.86       84.34     13.82 o 
  10   0  16      655.38      724.80     26.84 o 
  11   0  16      819.87      740.25     30.55 o 
  12   0  16      231.61      208.89     18.93 o 
   1   1  16      504.35      500.72      7.71 o 
   2   1  16      335.13      348.64      6.55 o 
   3   1  16      771.42      758.13     11.73 o 
   4   1  16      638.20      669.03     13.02 o 
   5   1  16      661.85      641.33     13.48 o 
   6   1  16       17.56       19.95      3.25 o 
   7   1  16      476.22      491.47     10.80 o 
   8   1  16       37.42       38.03      4.54 o 
   9   1  16       20.06       13.16      4.09 o 
  10   1  16       88.22       76.23     12.09 o 
  11   1  16       11.33       12.53      4.20 o 
  12   1  16      102.26       76.66     21.45 o 
   0   2  16        8.33        7.98      2.22 o 
   1   2  16       76.59       83.94      8.47 o 
   2   2  16      601.49      576.45     13.48 o 
   3   2  16       11.60       14.80      2.55 o 
   4   2  16      452.17      427.10      9.87 o 
   5   2  16      200.49      194.27      8.97 o 
   6   2  16      501.76      557.42     12.34 o 
   7   2  16      723.35      762.35     13.79 o 
   8   2  16      127.09      103.40     13.03 o 
   9   2  16      494.21      476.65     14.15 o 
  10   2  16       92.84       82.90     13.11 o 
  11   2  16      219.42      223.41      8.59 o 
  12   2  16        0.65        3.97      6.16 o 
   1   3  16        1.25        5.00      2.16 o 
   2   3  16      169.79      157.22     10.23 o 
   3   3  16       16.29       16.86      2.93 o 
   4   3  16       29.25       24.45      3.51 o 
   5   3  16       67.69       49.96      6.15 o 
   6   3  16        4.56        4.75      2.20 o 
   7   3  16       77.07       83.63     11.02 o 
   8   3  16      142.60      133.60     13.05 o 
   9   3  16       69.16       62.58      9.37 o 
  10   3  16        4.58        1.82      3.31 o 
  11   3  16       26.72       26.64      6.96 o 
   0   4  16        9.68        5.57      6.40 o 
   1   4  16      284.15      315.96     12.32 o 
   2   4  16      233.18      216.58      7.62 o 
   3   4  16       49.30       42.76      5.50 o 
   4   4  16       79.27       93.38      7.51 o 
   5   4  16       23.82       11.61      4.27 o 
   6   4  16       34.90       29.14      4.66 o 
   7   4  16      213.17      203.60      8.21 o 
   8   4  16       64.78       54.79      9.37 o 
   9   4  16      420.10      445.28     13.13 o 
  10   4  16        8.99        8.28      3.77 o 
   1   5  16      119.44      101.65     13.44 o 
   2   5  16       79.38       59.32      9.37 o 
   3   5  16      880.11      907.71     19.41 o 
   4   5  16      277.34      301.14     13.34 o 
   5   5  16      747.13      807.89     25.48 o 
   6   5  16     1140.69     1219.24     19.50 o 
   7   5  16       97.41       77.51     12.38 o 
   8   5  16      255.36      242.23     10.81 o 
   0   6  16     1157.69     1165.33     39.16 o 
   1   6  16      916.54     1036.46     18.06 o 
   2   6  16      367.01      352.39     10.08 o 
   3   6  16      652.99      698.45     16.71 o 
   4   6  16        1.98        0.87      3.85 o 
   5   6  16       25.72       23.04      4.78 o 
   6   6  16        4.94        0.90      4.27 o 
   1   7  16       46.16       26.87      6.72 o 
   1   1  17       21.77       17.59      2.60 o 
   2   1  17      929.62      944.86     15.70 o 
   3   1  17       15.00       13.83      2.80 o 
   4   1  17      987.34      985.90     17.63 o 
   5   1  17      218.61      230.23      6.19 o 
   6   1  17        3.24        4.15      2.19 o 
   7   1  17      214.32      204.09      7.18 o 
   8   1  17       14.06       10.56      2.62 o 
   9   1  17        4.87        4.65      2.48 o 
  10   1  17       17.43       21.27      5.94 o 
  11   1  17        4.93        8.99      5.16 o 
   0   2  17      592.31      663.35     17.65 o 
   1   2  17      401.29      418.79      9.75 o 
   2   2  17      112.73      104.15      7.97 o 
   3   2  17      398.24      426.82     10.33 o 
   4   2  17      518.22      513.57     12.40 o 
   5   2  17       24.16       28.29      3.92 o 
   6   2  17      249.56      257.18      8.61 o 
   7   2  17       80.71       72.12      9.18 o 
   8   2  17       22.15       12.37      3.42 o 
   9   2  17      125.43      142.28     13.36 o 
  10   2  17      259.49      256.97      9.96 o 
   1   3  17      142.62      125.27     14.90 o 
   2   3  17      557.63      554.07     12.79 o 
   3   3  17      362.65      357.11     10.63 o 
   4   3  17     1792.38     1914.40     27.10 o 
   5   3  17      716.64      688.66     12.78 o 
   6   3  17      981.92     1079.97     25.02 o 
   7   3  17      306.58      313.70     11.78 o 
   8   3  17       13.19        7.61      4.13 o 
   9   3  17      192.42      199.56     10.50 o 
  10   3  17      116.37       93.84     13.45 o 
   0   4  17      403.24      411.68     20.98 o 
   1   4  17      869.25      947.40     19.64 o 
   2   4  17      337.96      349.35     15.02 o 
   3   4  17       65.39       61.88      7.06 o 
   4   4  17        1.95        3.73      2.30 o 
   5   4  17        5.90        5.19      2.85 o 
   6   4  17      509.57      495.40     12.82 o 
   7   4  17      299.57      350.73     12.80 o 
   8   4  17      512.45      524.93     15.30 o 
   9   4  17     1081.06     1142.84     26.20 o 
   1   5  17        1.18        4.68      3.23 o 
   2   5  17        0.01        4.23      2.74 o 
   3   5  17        0.52        2.35      3.73 o 
   4   5  17        4.26        5.94      3.25 o 
   5   5  17      193.67      223.95     17.59 o 
   6   5  17        3.10        7.65      2.78 o 
   7   5  17       46.44       23.06      5.76 o 
   0   6  17        1.29        6.41      6.98 o 
   1   6  17        9.73        4.43      3.91 o 
   2   6  17       50.97       58.24     10.27 o 
   3   6  17        2.26        6.77      3.27 o 
   4   6  17        1.98        6.23      3.46 o 
   0   0  18      124.44      120.76     13.98 o 
   1   0  18      255.45      255.17      9.99 o 
   2   0  18       50.85       55.24      8.70 o 
   3   0  18       98.38       75.02     12.43 o 
   4   0  18      298.70      332.53     11.40 o 
   5   0  18       23.35       18.07      3.69 o 
   6   0  18       12.09        9.49      3.63 o 
   7   0  18       12.23       13.30      3.80 o 
   8   0  18      457.94      470.71     15.49 o 
   9   0  18      376.70      423.08     16.21 o 
  10   0  18     1322.03     1435.31     50.18 o 
   1   1  18       46.86       36.39      3.82 o 
   2   1  18      707.34      761.40     11.28 o 
   3   1  18      325.40      326.78      9.07 o 
   4   1  18      267.51      270.38      8.17 o 
   5   1  18       71.63       57.44      7.33 o 
   6   1  18      499.47      507.52     13.38 o 
   7   1  18       57.50       45.30      6.31 o 
   8   1  18      509.00      545.96     11.79 o 
   9   1  18       83.00       59.14     11.11 o 
  10   1  18        3.42        3.17      2.60 o 
   0   2  18       44.92       36.90      7.30 o 
   1   2  18      200.92      199.80      6.57 o 
   2   2  18     1038.22     1054.23     16.85 o 
   3   2  18       46.39       35.44      4.05 o 
   4   2  18      302.70      295.08      7.54 o 
   5   2  18      116.22      118.35      8.33 o 
   6   2  18      262.39      287.65      9.22 o 
   7   2  18      175.24      174.67     11.18 o 
   8   2  18        0.06        5.34      2.96 o 
   9   2  18        0.60        4.10      3.18 o 
   1   3  18        5.36        4.58      2.56 o 
   2   3  18       12.07       11.52      2.93 o 
   3   3  18      226.04      223.48      7.98 o 
   4   3  18       20.68       13.70      2.61 o 
   5   3  18      102.83       81.51     10.14 o 
   6   3  18       43.79       31.84      5.88 o 
   7   3  18      145.17      138.88     11.57 o 
   8   3  18        2.48        2.36      3.06 o 
   0   4  18      239.44      238.36     28.31 o 
   1   4  18        3.38        6.22      3.08 o 
   2   4  18      306.88      296.53      9.91 o 
   3   4  18        7.53        7.94      2.78 o 
   4   4  18      301.50      282.43     15.52 o 
   5   4  18       39.45       36.98      5.90 o 
   6   4  18       42.18       38.10      8.06 o 
   7   4  18      649.01      695.63     17.02 o 
   1   5  18       30.68       16.80      5.11 o 
   2   5  18       25.75       21.41      5.50 o 
   3   5  18        7.85        7.20      3.82 o 
   4   5  18      306.54      331.87     14.68 o 
   1   1  19       65.55       54.39      6.72 o 
   2   1  19        0.10        1.85      2.14 o 
   3   1  19       12.50        9.42      2.48 o 
   4   1  19      655.92      679.76     13.11 o 
   5   1  19      142.78      166.92      8.93 o 
   6   1  19       73.98       60.91      9.09 o 
   7   1  19       24.52       19.65      3.86 o 
   8   1  19       72.21       55.57     11.40 o 
   0   2  19      442.80      497.71     14.18 o 
   1   2  19       14.48       11.17      2.84 o 
   2   2  19      153.48      153.36      7.99 o 
   3   2  19       21.85       19.80      3.61 o 
   4   2  19       10.06        9.18      2.94 o 
   5   2  19        5.75        8.80      2.47 o 
   6   2  19      115.51       86.52      8.47 o 
   7   2  19       32.62       23.02      5.81 o 
   1   3  19        0.99        0.10      2.66 o 
   2   3  19       77.35       64.19      8.67 o 
   3   3  19        0.98        3.82      3.08 o 
   4   3  19      437.55      454.45     11.88 o 
   5   3  19       64.89       54.35      8.27 o 
   6   3  19      722.50      757.64     18.38 o 
   0   4  19      690.28      731.65     40.45 o 
   1   4  19       94.45       87.69     13.35 o 
   2   4  19      953.33     1022.46     22.22 o 
   3   4  19        1.81        2.78      2.99 o 
   4   4  19      202.92      218.65     18.94 o 
   0   0  20     1076.44     1189.51     33.21 o 
   1   0  20       11.81        8.00      4.61 o 
   2   0  20      191.12      214.65     16.27 o 
   3   0  20      521.00      488.49     18.94 o 
   4   0  20      181.52      156.16     16.96 o 
   5   0  20       28.89       30.15      5.76 o 
   6   0  20        3.25        7.86      3.83 o 
   1   1  20      220.37      206.47      8.73 o 
   2   1  20      475.47      475.92     11.09 o 
   3   1  20       43.06       36.75      5.55 o 
   4   1  20     1073.52     1096.39     19.65 o 
   5   1  20       86.98       65.40      9.68 o 
   6   1  20      575.96      635.72     13.64 o 
   0   2  20      468.67      459.10     12.99 o 
   1   2  20      116.04       82.83      9.94 o 
   2   2  20      315.48      341.72      9.01 o 
   3   2  20        2.96        9.66      2.69 o 
   4   2  20        0.31        1.79      2.95 o 
   5   2  20       69.96       51.96      9.74 o 
   1   3  20       56.59       44.94      7.28 o 
   2   3  20      341.75      326.85     11.29 o 
   3   3  20       43.64       43.04      7.04 o 
   1   1  21       54.78       41.89      7.64 o 
   2   1  21       28.66       19.55      3.37 o 
                                                 
